# Supplementary material for: Elevated lactate dehydrogenase predicts poor prognosis of acute ischemic stroke
Source: PLoS One. 2022 Oct 7;17(10):e0275651. doi: 10.1371/journal.pone.0275651 (PMC9544033; doi:10.1371/journal.pone.0275651)
Supplement: S2 Table — (XLS) [file pone.0275651.s002.xls]

## Sheet: 72H新
Number	Intravenous thrombolysis	TOA	time	outcome	death	NIHSS score on admission	NIHSS score on discharge	mRS score on admission	mRS score on discharge	SPI-Ⅱscore	TOAST	Current smoker	Current drinker	Diabetes mellitus	HP	AF	CHD	HF	CAS	Stroke history	length of stay	Sea	Age	hospitalization costs	hs-CRP	FIB	DD	INR	ALT	AST	TP	ALB	FBG	TG	TC	HDL	LDL	CK	LDH	Wbc	NeuCount	LymCount	MonCount	EosCount	BasCount	NeuPercent	LymPercent	MonPercent	EosPercent
1	0	17	26	0	0	5	7	4	4	4	1	1	0	0	0	0	0	0	0	0	15	1	76	17599.1	11.1	3.24	0.49	1	11	21	69.2	40.3	4.66	0.92	5.06	1.31	3.01	279	233	5.95	4.04	1.29	0.43	0.17	0.02	67.9	21.7	7.3	2.8
2	0	48	26	0	0	1	2	1	3	6	1	1	1	1	1	0	0	0	1	0	8	1	58	10267.2	1.3	3.76	0.23	0.88	14	20	63.6	38.6	15.65	2.38	4.07	1.14	2.49	80	157	5.18	2.7	1.97	0.39	0.11	0.01	52	38	7.6	2.1
3	0	72	26	0	0	4	1	2	2	7	1	0	0	0	1	0	0	0	0	1	8	1	79	10460.7	1	2.62	0.2	1.08	15	18	59.4	36.9	4.52	1.11	4.57	1.28	2.6	68	164	4.45	3.06	0.91	0.28	0.15	0.05	68.8	20.5	6.2	3.4
4	0	8	26	0	0	1	0	3	1	5	4	0	0	0	1	0	1	0	0	0	7	0	81	7932.23	2.2	3.67	1.4	1.02	9	19	56.7	35.8	4.4	0.85	2.65	0.91	1.25	37	158	4.1	2.78	0.95	0.27	0.08	0.02	68.1	23.1	6.5	1.9
5	0	26	26	0	0	2	2	1	1	7	1	1	1	1	1	0	0	0	0	0	7	1	72	10101.8	4.6	3.88	0.66	0.97	19	19	70.6	40.2	6.95	2.1	4.43	1.56	2.11	78	214	7.52	4.62	1.94	0.62	0.31	0.03	61.4	25.8	8.3	4.1
6	0	36	26	0	0	7	10	3	4	8	1	0	0	1	1	0	0	0	0	1	10	0	70	14300.2	16	4.07	0.59	1.19	10	14	56.5	32.4	9.67	1.39	4.61	1.37	2.64	43	154	7.26	5.58	1.11	0.42	0.13	0.02	76.9	15.3	5.8	1.7
7	0	35	26	0	0	8	5	4	3	6	1	0	0	1	1	0	0	0	1	0	9	0	56	15475.6	0.7	3.96	0.39	0.92	19	21	65.9	38.9	6.83	4.06	6.37	1.22	3.73	90	185	7.64	4.62	2.52	0.37	0.11	0.02	60.4	33	4.9	1.4
8	0	13	26	0	0	6	4	4	3	8	1	0	0	1	1	0	0	0	1	0	9	0	73	12559.4	1.4	2.46	0.72	1.02	18	35	64	40	6.7	1.7	4.59	1.34	2.22	319	266	3.9	2.07	1.23	0.29	0.27	0.04	53.2	31.8	7.3	6.8
9	0	7	26	0	0	0	0	1	0	2	1	0	0	0	1	0	0	0	0	0	8	1	68	10795.1	0.7	2.81	0.25	1	18	15	65	40	5.41	2.2	3.13	1.1	1.22	75	185	6.51	4.89	0.96	0.46	0.17	0.03	75	14.8	7.1	2.6
10	0	48	26	0	0	5	3	4	2	7	1	0	0	1	1	0	0	0	1	0	8	0	71	10472.9	7.1	3.37	0.27	1.1	21	17	66.6	39.5	7.51	4.43	4.64	1.12	2.54	50	126	6.28	3.35	2.22	0.42	0.27	0.02	53.4	35.3	6.7	4.3
11	0	48	26	0	0	0	0	1	1	2	5	0	1	0	1	0	0	0	1	0	5	1	67	7318.88	0.5	2.13	0.45	1.08	13	23	60	36.9	5.23	1.54	3.52	1.06	2.03	47	149	4.08	2.66	0.88	0.36	0.15	0.03	65.1	21.5	8.9	3.8
12	0	39	26	0	0	1	0	1	0	4	1	0	0	0	0	0	0	0	1	0	5	0	71	8015.48	1	2.57	0.82	0.92	16	19	69.9	44.5	5.53	3.19	4.17	1.15	2.16	76	187	5.9	3.23	2.3	0.3	0.04	0.03	54.7	39	5	0.7
13	0	17	26	0	0	3	0	3	0	2	2	0	0	0	0	0	0	0	0	0	5	1	46	8581.14	1.4	2.49	0.44	0.95	18	16	67.5	40.1	5.98	1.9	4.61	1.2	2.75	80	163	6.18	3.8	1.8	0.33	0.23	0.02	61.4	29.2	5.3	3.8
14	0	48	26	0	0	4	2	4	2	2	2	0	0	0	0	0	0	0	0	0	6	0	65	7834.98	3.5	3.55	0.27	0.98	9	21	71.8	40.9	5.06	4.12	5.62	1.35	3.03	68	276	7.71	5.42	1.54	0.57	0.12	0.06	70.3	20	7.4	1.6
15	1	20	26	0	0	2	2	1	1	5	1	1	1	1	0	0	0	0	0	0	6	1	68	10005.7	0.6	2.87	3.62	0.95	17	19	56.8	36.6	8.67	1.61	3.46	1.24	1.8	63	169	7.23	4.3	1.97	0.38	0.54	0.04	59.5	27.2	5.3	7.5
16	0	48	26	0	0	2	2	2	2	4	1	0	0	0	1	0	0	0	0	0	10	0	71	11240.7	1.4	3.48	0.26	0.99	11	17	71.9	44.8	4.88	2.48	4.25	1.13	2.56	49	210	8.5	5.9	1.59	0.69	0.27	0.05	69.4	18.7	8.1	3.2
17	0	18	26	0	0	0	0	1	1	2	5	0	0	0	1	0	0	0	0	0	11	0	62	11871.8	1.6	2.8	0.3	1.01	15	21	69.3	40.5	6.05	3.28	4.19	1.23	2	62	174	5.55	3.28	1.67	0.32	0.24	0.04	59.1	30.1	5.8	4.3
18	0	26	26	0	0	0	0	1	0	2	2	0	0	0	0	0	0	0	0	0	7	0	66	8460.75	1.8	3.23	0.3	1.02	12	20	67.8	42.1	5.66	2.78	4.74	1.07	2.86	95	224	5.21	3.08	1.63	0.32	0.16	0.02	59.1	31.3	6.1	3.1
19	1	7.5	26	0	0	10	10	5	4	11	1	0	0	1	1	0	0	0	0	1	8	0	79	15478.3	13.2	0.6	20	1.59	16	20	66.8	34	9.73	0.88	3.83	1.3	1.69	51	199	6.66	4.72	1.28	0.42	0.23	0.01	70.9	19.2	6.4	3.4
20	0	28	26	0	0	7	7	4	4	6	1	0	0	1	1	0	0	0	1	0	9	1	54	13545.4	3.9	2.92	0.24	1.04	17	15	65.3	36.7	9.56	1.16	3.88	1.08	2.32	100	140	4.24	2.69	1.24	0.23	0.06	0.02	63.5	29.3	5.3	1.5
21	0	19	26	0	0	19	16	5	5	7	3	0	0	1	1	1	0	0	0	0	10	0	82	15561.2	2.4	3.24	0.57	1.07	17	29	72.4	38	7.32	0.9	3.46	1.26	1.77	252	226	10.36	8.35	1.4	0.44	0.14	0.03	80.7	13.5	4.2	1.3
22	0	72	26	0	0	5	3	1	1	4	2	1	0	0	1	0	0	0	0	0	8	1	84	8082.72	0.4	2.92	0.46	1.02	8	21	64.4	34.9	5.17	0.5	3.41	1.16	2.03	101	174	3.7	2.68	0.51	0.43	0.06	0.02	72.5	13.7	11.6	1.6
23	0	23	26	0	0	0	0	0	0	2	2	1	0	0	1	0	0	0	0	0	8	1	70	12521.5	0.3	2.6	0.45	1.02	23	29	69.3	45	4.49	1.29	4.02	1.43	2.25	64	311	10.06	5.73	1.78	0.58	1.89	0.08	57	17.7	5.8	18.7
24	0	72	26	0	0	4	4	1	1	10	1	0	0	1	1	0	0	0	1	1	6	1	78	8311.55	1.5	2.8	0.68	0.94	23	29	65.3	36	3.56	0.73	3.31	1.23	1.79	75	152	5.28	3.37	1.39	0.41	0.08	0.03	63.9	26.3	7.7	1.6
25	0	48	26	0	0	0	0	1	1	5	1	0	0	0	1	0	0	0	1	0	10	0	76	9795.23	1.4	3.24	0.99	0.94	15	21	67.6	43.1	5.27	0.92	4.88	1.85	2.75	57	193	4.55	2.48	1.62	0.29	0.14	0.02	54.5	35.6	6.4	3
26	0	24	26	0	0	0	0	1	1	4	4	0	0	0	0	0	0	0	0	0	7	0	83	8104.67	8.5	3.3	0.81	1.02	13	38	62.2	36.2	4.7	0.79	4.42	2.05	1.55	198	257	9.03	6.4	1.88	0.65	0.08	0.02	70.9	20.8	7.2	0.8
27	0	24	26	0	0	2	2	3	3	5	1	0	0	1	1	0	0	0	1	0	10	0	65	12399.9	3.5	4.12	0.21	0.92	17	16	67.3	42	7.21	0.93	5.82	1.48	3.09	48	249	13.53	8.56	3.88	0.68	0.33	0.08	63.3	28.7	5	2.4
28	0	17	26	0	0	5	8	4	4	4	1	1	0	0	0	0	0	0	0	0	13	1	74	17587	2.5	3.9	0.47	0.97	10	20	69.7	44.3	4.43	0.87	4.45	1.24	2.57	162	195	8.46	6.14	1.69	0.52	0.07	0.04	72.5	20	6.2	0.8
29	0	17	26	0	0	4	2	3	2	2	1	0	0	0	1	0	0	0	1	0	7	1	69	7972.44	1.3	2.49	0.36	0.91	24	21	68.9	43.5	5.45	2.35	4.3	0.99	2.19	79	215	7.86	5.06	2.12	0.47	0.19	0.02	64.3	27	6	2.4
30	1	18	26	0	0	9	5	4	4	4	1	1	1	0	1	0	0	0	0	0	7	1	79	11541.7	1.4	1.75	0.85	1.1	13	18	59.1	35.3	5.07	0.79	4.27	1.55	2.22	123	168	3.86	2.55	0.96	0.25	0.08	0.02	66.1	24.9	6.4	2
31	1	17	26	0	0	1	1	2	1	4	1	0	0	0	1	0	0	0	0	0	5	1	81	8271.28	10.6	3.77	0.5	1.03	12	16	68.8	38.2	5.39	0.92	5.13	1.2	3.05	58	156	6.89	3.74	2.18	0.53	0.38	0.06	54.3	31.7	7.7	5.5
32	0	72	26	0	0	2	1	2	1	3	5	0	0	0	0	0	0	0	0	0	6	0	69	7095.48	6.6	3.31	1.56	0.99	20	25	60.5	36	5.74	1.25	3.82	0.98	2.13	74	193	4.25	3.16	0.75	0.2	0.13	0.01	74.5	17.5	4.7	3
33	0	15	26	0	0	4	4	2	2	6	2	1	1	1	1	0	0	0	0	0	10	1	56	11621.1	9	4.37	0.97	0.97	16	13	69.7	36.8	13.21	5.29	5.34	0.74	2.66	47	129	7.01	4.56	1.82	0.45	0.14	0.04	65.1	25.9	6.4	2
34	1	22.5	25	0	0	0	0	1	1	7	1	1	1	0	0	0	0	1	0	0	6	1	75	8479	8.6	2.16	2.69	1.22	20	26	60.9	33.7	5.19	0.66	3.27	1.05	1.75	88	250	5.84	3.89	1.39	0.41	0.13	0.02	66.6	23.9	6.9	2.2
35	0	48	25	0	0	2	1	3	3	7	2	0	0	0	1	0	0	0	0	1	6	1	77	8914.02	1.6	4.02	0.83	1	14	14	70.4	39.5	5.35	0.74	3.29	1.13	1.6	67	174	5.3	3.26	1.49	0.38	0.15	0.02	61.2	28.2	7.2	2.9
36	0	28	25	0	0	1	0	2	2	7	2	0	0	1	1	0	0	0	0	0	11	0	73	10500.6	9.5	4.45	2.92	0.98	6	9	67.1	30.6	6.67	0.8	4.89	1.26	2.75	59	165	5.65	3.19	2.08	0.28	0.09	0.01	56.4	36.9	5	1.5
37	0	48	25	0	0	0	0	1	1	7	5	0	0	1	1	0	0	0	1	0	7	0	72	9072.95	0.8	2.84	0.65	0.95	17	14	63.7	39.3	8.86	1.95	4.29	1.19	2.3	48	170	4.81	2.95	1.45	0.31	0.07	0.03	61.3	30	6.5	1.5
38	0	9	25	0	0	3	1	3	2	7	2	1	1	0	1	0	0	0	0	1	6	1	81	9792.03	5.6	2.98	0.51	1.04	30	22	68.2	37	5.62	2.83	4.43	1.11	2.33	54	149	7.08	4.5	1.89	0.55	0.1	0.04	63.7	26.7	7.7	1.4
39	0	24	25	0	0	2	1	2	1	6	2	1	0	0	1	0	0	0	1	1	6	1	70	6165.9	0.9	2.89	0.33	0.94	15	16	63.9	38.2	5.27	1.08	3.78	1.28	1.91	76	163	5.14	2.88	1.49	0.48	0.26	0.03	56	29	9.4	5.1
40	0	24	25	0	0	13	10	5	5	5	1	1	0	1	1	0	0	0	2	0	12	1	55	15575.1	5.6	4.45	0.55	0.96	21	18	58.6	40.1	11.69	1.66	4.96	1.13	2.96	91	198	9.78	6.35	2.71	0.59	0.09	0.04	65	27.7	6	0.9
41	0	48	25	0	0	2	0	3	1	5	2	0	0	1	1	0	0	0	1	0	9	0	65	11454.2	3.3	3.39	0.39	0.91	35	22	68.4	39.5	7.35	5.11	2.9	0.79	1.65	61	184	5.37	3.24	1.79	0.28	0.04	0.02	60.3	33.3	5.3	0.7
42	0	11	25	0	0	6	1	4	2	5	1	1	0	0	1	0	0	0	0	1	6	1	52	8548.79	8.1	3.75	0.78	0.98	9	16	68.6	41.4	4.86	1.15	4.87	1	2.84	111	176	7.24	4.56	2.08	0.35	0.23	0.02	63	28.7	4.8	3.2
43	0	11.5	25	0	0	3	3	3	3	3	2	1	0	0	1	0	0	0	0	0	6	1	65	9152.02	4.2	2.77	0.37	0.95	28	24	65.9	41.9	4.88	0.98	5.25	1.7	2.44	99	262	10.55	8.07	1.83	0.58	0.03	0.04	76.5	17.3	5.5	0.3
44	0	72	25	0	0	1	1	1	1	7	2	0	0	0	1	0	0	0	0	1	7	1	77	7217.92	0.8	2.24	0.42	1.09	12	17	59.9	33.1	4.77	1.48	5.3	1.25	2.74	40	143	4.83	2.36	1.79	0.44	0.22	0.02	48.9	37.1	9.1	4.5
45	1	13.5	25	0	0	0	0	0	0	2	4	0	0	0	0	0	0	0	0	0	4	1	63	8830.91	5.7	3.08	0.72	0.98	9	15	58.4	37.7	5.06	1.64	5.25	1.21	2.8	51	144	8.32	3.72	2.99	0.5	1.08	0.03	44.7	36	6	13
46	0	40	25	0	0	3	3	2	2	5	1	0	0	1	0	0	0	0	0	0	10	0	61	13650.9	0.4	2.41	0.21	0.97	14	15	60.3	38.5	7.42	1.91	6.02	1.17	3.49	62	146	4.7	3.01	1.33	0.22	0.12	0.02	64.2	28.2	4.6	2.6
47	0	8	25	0	0	2	2	2	2	2	4	0	0	0	0	1	0	0	0	0	6	0	50	8216.73	1.8	2.9	0.93	1.37	25	40	67.6	32.2	4.73	0.57	2.32	0.6	1.17	75	219	7.42	4.5	2.23	0.63	0.04	0.02	60.6	30.1	8.5	0.5
48	0	24	25	0	0	4	2	4	2	4	1	0	0	0	0	0	0	0	1	0	9	0	77	11081	2.2	3.51	0.86	1.02	8	13	65.8	37.2	4.96	1.85	4.96	1.12	2.68	60	183	5.22	2.79	1.21	0.29	0.89	0.04	53.5	23.1	5.5	17.1
49	0	28	25	0	0	5	10	3	5	10	5	0	0	1	0	0	0	0	0	1	30	0	71	43351.6	1.3	3.15	0.57	1.03	24	27	64.4	38.7	6.34	1.47	3.1	1.3	1.11	39	136	5.4	3.3	1.55	0.39	0.12	0.04	61	28.7	7.2	2.3
50	0	18	25	0	0	3	2	1	2	5	2	0	0	1	0	0	0	0	0	0	9	1	70	12260.2	1.7	2.57	0.28	1.04	18	13	59.6	38.5	7.38	5.43	4.55	0.9	2	27	163	9.26	6.9	1.48	0.65	0.21	0.02	74.5	16	7	2.2
51	0	24	25	0	0	4	3	3	2	2	5	0	0	0	1	0	0	0	0	0	4	0	70	7619.84	30.4	4.36	0.49	1.01	9	13	64.1	37	6.83	1.04	4.35	1.34	2.35	36	156	4.14	2.66	1.02	0.25	0.2	0.01	64.5	24.5	5.9	4.9
52	0	24	25	0	0	1	1	1	1	2	5	1	0	0	1	0	0	0	0	0	6	1	69	8649.03	1.7	2.48	0.42	1.03	15	17	67.5	40.6	5.19	1.72	3.83	1.27	1.95	65	203	7.29	5.49	1.15	0.4	0.23	0.02	75.5	15.7	5.4	3.1
53	0	14	25	0	0	1	0	4	3	5	5	0	0	0	1	0	1	0	1	0	4	1	81	6533.48	86.5	4.78	0.36	1.21	37	25	74.6	37	9.26	0.53	2.4	1.08	0.96	52	180	11.04	8.83	1.68	0.53	0	0	80	15.2	4.8	0
54	0	23	25	0	0	1	0	1	0	4	5	0	1	0	1	0	0	0	0	0	6	1	71	7777.29	6	2.85	0.34	1.03	20	19	66.4	36.3	5.83	1.02	4.19	1.57	2.09	78	195	5.81	3.62	1.58	0.34	0.25	0.02	62.4	27.2	5.8	4.3
55	0	20	25	0	0	2	2	1	1	2	1	0	0	0	1	0	0	0	1	0	6	1	69	8545.02	8	3.52	0.51	1.01	12	19	63.1	37.2	5.62	2.41	4.11	1.01	2.23	197	217	7.07	4.87	1.45	0.58	0.14	0.03	68.9	20.5	8.2	2
56	0	72	25	0	0	2	1	1	1	4	1	0	0	0	1	0	0	0	1	0	8	1	95	8860.61	1.2	2.83	0.5	1.04	19	55	60.9	38.9	5.56	1.73	3.54	1.63	1.09	75	213	4.41	2.85	1.13	0.29	0.11	0.03	64.6	25.7	6.6	2.5
57	0	11	25	0	0	2	0	2	1	5	5	1	0	1	1	0	0	0	1	0	6	1	59	8357.11	3.2	3.02	0.32	1.05	18	20	66.3	40.1	5.86	4.37	5.06	0.98	2.61	75	144	4.16	2.41	1.32	0.33	0.08	0.02	58	31.8	7.9	1.9
58	0	8.5	25	0	0	1	1	2	1	6	1	0	0	1	1	0	1	0	0	0	8	1	59	8333.3	0.9	3.32	0.53	0.88	56	60	59.4	38.4	6.21	0.7	2.86	1.48	0.75	95	213	5.01	3.45	1.13	0.35	0.07	0.01	68.9	22.6	7	1.4
59	0	72	25	0	0	7	4	3	2	5	1	0	0	0	1	0	0	0	2	1	9	0	57	14874.6	0.5	3.23	0.22	0.98	10	15	65.8	41.5	5.5	1.27	3.21	1.13	1.53	44	162	9.22	5.78	2.85	0.44	0.12	0.03	62.7	30.9	4.8	1.3
60	1	30	25	0	0	0	0	2	2	9	1	0	0	1	1	0	0	1	1	0	9	1	62	11222.2	7.9	2.34	1.22	1.09	18	27	67.9	38.5	12.25	2.35	3.79	1.41	1.67	137	196	5.99	3.97	1.47	0.4	0.12	0.03	66.4	24.6	6.6	2
61	0	24	25	0	0	4	3	4	4	3	1	0	0	0	1	0	0	0	0	0	8	0	66	11169.5	2.2	3.31	1.24	1.1	14	18	67.7	39.9	6.39	3.46	4.15	0.95	2.12	110	215	5.36	3.78	1.17	0.31	0.07	0.03	70.7	21.8	5.7	1.3
62	0	29	25	0	0	5	0	4	4	6	1	1	0	1	1	0	0	0	0	0	8	1	45	11542.8	6.2	3.48	0.31	0.97	43	33	64.2	37.8	10.95	2.79	5.48	0.9	3.32	72	187	7.69	3.8	3.17	0.39	0.27	0.06	49.5	41.3	5	3.5
63	0	26.5	25	0	0	3	1	2	1	3	2	1	1	0	1	0	0	0	0	0	6	1	63	9539.06	0.8	2.26	1.67	0.97	25	30	69.6	43.1	5.57	2.26	5.39	1.16	3.14	143	250	6.05	4.37	1.28	0.33	0.06	0.01	72.2	21.1	5.4	1.1
64	0	72	25	0	0	0	0	1	1	4	2	0	0	0	0	0	0	0	1	0	8	0	73	9480.76	5.5	3.62	1.05	1	6	10	65.1	38.5	7.09	1.11	5.61	1.42	3.45	34	175	6.4	4.95	1	0.35	0.09	0.01	77.3	15.6	5.5	1.4
65	0	27	25	0	0	5	3	2	2	2	2	1	0	0	1	0	0	0	0	0	7	1	59	9522.96	1.6	3.7	0.41	1.08	10	12	65.5	40.2	6.1	0.61	3.75	1.22	2.08	129	147	4.89	3.02	1.41	0.34	0.1	0.02	62	28.8	6.9	2
66	0	48	25	0	0	0	0	1	1	2	2	0	0	0	1	0	0	0	1	0	7	0	56	9394.16	1.4	2.89	0.44	1.12	18	21	66.7	38.2	5.53	1.55	3.73	1.24	1.78	48	195	5.25	3.41	1.4	0.31	0.12	0.01	64.9	26.7	5.9	2.3
67	0	22	25	0	0	3	2	1	1	5	2	0	0	0	1	0	1	0	0	0	7	1	86	9783.65	1.9	3.12	0.56	1.15	14	21	61.5	31.6	4.56	0.73	3.11	1.38	1.27	47	161	4.95	3.09	1.07	0.41	0.35	0.03	62.4	21.5	8.3	7.2
68	0	48	25	0	0	6	6	2	2	4	1	1	0	0	1	0	0	0	1	0	7	1	77	9487.87	5.3	4.67	1.4	1	9	17	66.1	38.4	4.56	1.58	5.58	1.19	3.63	65	192	6.07	4.21	1.36	0.42	0.06	0.02	69.4	22.3	7	1
69	0	48	25	0	0	12	9	4	4	2	1	0	0	0	1	0	0	0	0	0	10	0	49	14496.5	3	3.66	0.25	1.05	15	17	65.9	38.6	5.05	1.12	4.65	1.21	2.8	95	179	6.3	4.81	0.87	0.39	0.2	0.03	76.2	13.9	6.2	3.2
70	1	7.5	25	0	0	0	0	0	0	2	5	0	0	0	1	0	0	0	0	0	5	0	69	8827.48	4.2	2.19	0.35	1.04	18	21	70.8	39.8	5.96	2.61	5.43	1.15	3.18	78	200	7.17	4.43	2.2	0.42	0.1	0.02	61.8	30.7	5.8	1.4
71	0	5.5	25	0	0	2	2	2	2	4	1	1	1	0	1	0	0	0	0	0	8	1	83	10034	0.9	2.71	0.51	1.18	13	23	63.4	36.4	4.7	1.44	4.03	1.26	2	225	187	6.04	3.87	1.41	0.55	0.17	0.04	64.1	23.4	9.1	2.8
72	0	48	25	0	0	3	3	2	2	4	3	1	1	0	0	1	0	0	0	0	9	1	75	13254.4	58.8	4.08	0.71	1.03	9	15	52.6	30.2	4.93	0.77	2.52	1.55	0.71	106	199	9.4	7.53	0.89	0.84	0.1	0.04	80.2	9.4	8.9	1.1
73	0	12	25	0	0	0	0	1	1	2	5	1	0	0	1	0	0	0	0	0	6	1	59	6260.37	4.4	4.77	0.33	0.98	22	17	74.1	45.5	5.45	2.65	4.22	0.97	2.33	62	152	9.47	5.93	2.82	0.4	0.3	0.02	62.6	29.8	4.2	3.1
74	0	24	25	0	0	0	2	2	2	6	2	0	0	0	1	0	0	0	0	1	9	1	54	10809.1	3.5	2.55	0.4	1.04	22	18	65.7	38	4.45	0.88	3.34	1.05	1.81	82	193	7.97	5.66	1.76	0.46	0.07	0.02	71	22.1	5.7	0.9
75	0	17	25	0	0	1	1	4	4	5	1	0	0	1	1	0	0	0	0	0	8	0	67	13521.7	1.4	2.32	0.67	1.06	9	12	56.4	33.8	11.79	2.1	3.36	0.78	1.71	50	169	6.15	4.11	1.53	0.32	0.17	0.02	66.6	25	5.2	2.8
76	0	72	25	0	0	0	0	1	1	6	1	0	0	1	1	0	0	0	1	0	10	1	46	13239.3	9.3	3.58	0.29	1.01	56	27	65.5	39.6	9.79	2.08	6	1.07	3.67	110	211	8.76	5.94	1.93	0.61	0.25	0.03	67.8	22	7	2.8
77	0	21	25	0	0	3	2	2	2	6	1	0	0	1	1	0	1	0	0	0	8	0	70	9275.93	2	4.79	0.73	1.11	10	20	64.5	34.6	5.16	0.8	4.6	1.19	2.46	122	275	5.3	3.41	0.88	0.34	0.64	0.03	64.2	16.6	6.5	12.1
78	0	40	25	0	0	2	2	4	3	2	5	0	0	0	0	0	0	0	0	0	7	0	63	10038.4	5.2	2.69	0.52	1.03	49	40	62.2	33.2	4.66	1.14	4.27	1.18	2.37	38	172	4.73	2.75	1.46	0.31	0.19	0.02	57.9	31	6.5	4.1
79	0	72	25	0	0	7	3	4	3	2	1	0	0	0	1	0	0	0	1	0	11	1	68	10982.7	4.6	3.48	0.44	0.97	13	19	62.5	36.9	5.96	1.34	4.12	1.23	2.19	67	183	7.77	5.27	1.84	0.46	0.14	0.06	67.9	23.6	5.9	1.9
80	0	48	25	0	0	4	4	3	2	8	2	0	0	0	1	0	0	0	0	1	8	1	77	9165.68	0.7	2.48	1.26	1.12	32	38	60.9	34.1	5.17	1.02	3.19	1.36	1.32	94	142	4.59	2.87	1.15	0.44	0.12	0.01	62.3	25.1	9.6	2.7
81	0	20	25	0	0	2	2	4	3	2	5	1	0	0	0	0	0	0	0	0	5	1	49	9295.23	0.4	2.81	0.27	1.08	15	17	65.2	39.7	7.25	0.49	3.09	0.89	1.76	103	158	5.76	4.95	0.78	0.03	0	0	85.8	13.5	0.6	0
82	0	16	25	0	0	3	3	1	1	5	3	0	0	0	1	1	0	0	0	1	8	1	68	11042.2	1.2	2.63	0.29	1.05	10	22	58	34.6	4.6	0.51	2.5	1.15	0.92	36	230	5.63	4.24	1.07	0.27	0.04	0.01	75.2	19	4.8	0.8
83	0	26	25	0	0	1	0	1	1	5	5	1	0	1	1	0	0	0	0	0	6	1	69	7964.44	3.4	2.86	0.31	0.96	25	26	62.6	41.7	7.44	2.01	4.88	1.31	2.76	74	198	6.28	3.07	2.03	0.58	0.56	0.04	48.8	32.4	9.2	9
84	0	72	25	0	0	0	0	1	1	7	1	1	1	1	0	0	0	0	0	0	8	1	74	8897	2.2	3.5	0.43	1.02	16	16	67	37.1	4.85	0.94	4.25	0.95	2.67	47	138	5.8	3.75	1.56	0.4	0.06	0.03	64.8	26.8	6.9	1
85	0	5.5	25	0	0	16	16	5	5	5	5	0	0	0	1	1	0	0	0	0	1	0	77	3246.95	3.6	3.11	3.23	1.12	15	36	75.9	39.6	8.22	0.85	5.1	1.93	2.56	81	331	21.24	19.76	0.78	0.7	0	0	93	3.7	3.3	0
86	0	24	25	0	0	1	1	4	2	2	2	1	1	0	0	0	0	0	0	0	8	1	56	11753.1	0.7	2.45	0.19	0.96	15	13	62.4	36.5	5.22	2.13	3.83	0.99	2.1	70	166	8.39	4.98	2.57	0.53	0.25	0.06	59.3	30.6	6.3	3
87	0	48	25	0	0	2	2	1	1	2	2	0	0	0	1	0	0	0	0	0	7	1	67	9542.23	6.6	3.03	0.35	1.12	21	23	70.7	36.6	4.29	0.84	2.62	0.89	1.34	61	166	6.97	4.53	1.38	0.54	0.5	0.02	65	19.8	7.8	7.2
88	0	5.5	25	0	0	13	7	4	4	5	1	1	1	1	0	0	0	0	0	0	15	1	53	56607.4	123.3	7.53	1.63	1.07	18	20	55.5	29.3	7.92	1.74	3.46	0.88	1.81	26	125	5.19	4.57	0.15	0.4	0.06	0.01	88.1	2.8	7.7	1.1
89	0	18	25	0	0	3	1	3	2	2	2	1	0	0	1	0	0	0	0	0	8	1	59	9562.3	1.1	2.39	0.39	0.88	14	17	68.3	38.2	6.16	1.93	4.28	0.98	2.66	134	140	8.18	4.63	2.78	0.59	0.14	0.04	56.5	34	7.3	1.7
90	0	72	25	0	0	2	0	1	1	5	2	1	0	0	1	0	0	0	0	1	6	1	62	7889.61	1.2	3.15	0.55	1.07	32	23	69.7	40.5	4.74	1.73	5.08	0.99	3.26	63	140	3.63	2.37	0.96	0.19	0.11	0	64.9	26.5	5.3	3.2
91	0	2.5	25	0	0	1	0	1	0	2	1	0	1	0	0	0	0	0	0	0	7	1	62	9502.54	1.7	2.55	3.73	1.05	12	21	63.3	36.2	5.15	1.82	3.29	1.06	1.5	62	167	7.79	4.86	2.3	0.46	0.14	0.03	62.4	29.5	5.9	1.8
92	0	72	25	0	0	0	0	0	0	2	1	0	0	0	0	0	0	0	0	0	7	1	68	8664.4	1.2	2.91	0.37	1.05	16	28	64.8	38.1	5.01	0.92	4.31	1.27	2.54	170	189	4.72	2.81	1.5	0.35	0.05	0.01	59.7	31.7	7.4	1
93	0	72	25	0	0	3	1	2	2	5	1	0	0	0	0	0	0	0	1	0	6	0	79	8345.84	1.9	3.81	0.99	0.99	7	13	63.3	33.9	5.8	0.87	3.09	1.31	1.3	53	155	7.1	4.76	1.98	0.32	0.02	0.02	67	27.9	4.5	0.3
94	0	19	25	0	0	6	5	4	4	3	2	1	0	0	1	0	0	0	0	0	7	1	59	11661.9	1.7	3.24	1.13	1	17	21	66.3	39.3	4.32	1.48	3.96	1.09	2.17	94	188	6.06	3.78	1.33	0.41	0.52	0.02	62.5	21.9	6.7	8.5
95	0	48	25	0	0	2	1	2	1	2	5	0	0	0	1	0	0	0	0	0	10	0	60	12199.5	2.1	2.9	0.81	0.96	22	17	70.5	35.9	5.16	6.35	3.97	0.66	1.75	49	159	8.04	4.61	2.75	0.52	0.12	0.04	57.4	34.3	6.4	1.5
96	0	30	25	0	0	3	3	3	3	7	1	0	0	1	1	0	0	0	1	0	13	0	79	12974.6	3.6	2.97	0.27	1.06	22	19	65	36	7.25	1.08	4.81	1.12	2.92	57	196	6.2	4.66	0.94	0.44	0.14	0.02	75.2	15.1	7	2.3
97	0	72	25	0	0	0	0	1	1	2	5	0	0	0	1	0	0	0	1	0	7	1	67	7583.67	3.9	2.73	0.22	0.99	11	17	71	43.3	5.59	1.01	4.98	2.26	2.08	114	204	8.65	6.26	1.9	0.41	0.06	0.02	72.4	21.9	4.8	0.7
98	0	18	25	0	0	1	1	1	1	9	1	0	0	1	1	0	0	0	0	1	10	0	52	10530.2	4.6	3.44	0.42	1	21	15	68	36.6	11.78	2.14	4.91	1.49	2.39	76	183	7.95	5.29	1.89	0.39	0.36	0.02	66.5	23.7	4.9	4.6
99	0	2	25	0	0	4	2	2	2	7	3	0	1	1	1	1	0	0	0	0	10	0	75	19022.8	2	3.13	0.96	1.04	26	25	65	37.5	6.1	0.74	3.51	1.33	1.96	195	219	5.55	2.89	1.95	0.39	0.3	0.02	51.9	35.1	7.1	5.5
100	0	25	25	0	0	1	0	2	1	2	2	0	0	0	0	0	0	0	0	0	9	0	65	11061.9	1.2	2.72	0.5	1.06	11	16	67.4	38.5	5.49	1.71	4.4	1.22	2.46	74	158	4.86	2.75	1.63	0.3	0.16	0.02	56.5	33.6	6.1	3.4
101	0	6	25	0	0	2	0	2	2	2	2	0	0	0	0	0	0	0	0	0	8	0	69	9923.07	0.3	2.68	0.22	0.96	9	17	58.8	37.7	5.48	1.02	4.68	1.42	2.7	98	171	5.26	3.42	1.51	0.27	0.05	0.01	65	28.7	5.1	1
102	0	12	25	0	0	2	2	1	1	5	2	0	0	1	1	0	0	0	0	0	7	0	51	7909.61	0.9	2.47	1.65	1.04	32	27	65.8	39.4	7.26	1.68	3.32	1.12	1.72	115	220	8.84	6.67	1.66	0.42	0.08	0.01	75.4	18.8	4.7	0.9
103	0	48	25	0	0	1	1	4	4	4	1	0	1	0	1	0	0	0	1	0	8	1	77	11003.6	2.6	3.89	0.75	1.03	11	15	69.2	36.3	5.08	0.95	4.21	1.33	2.27	37	145	4.19	2.98	0.65	0.38	0.17	0.01	71.1	15.6	9	4
104	0	24	25	0	0	0	0	1	1	5	1	0	1	1	1	0	0	0	0	0	9	1	70	9644.05	2.6	3.55	0.53	0.98	12	18	71	41	9.57	1.55	4.02	1.17	2.34	60	165	5.93	3.6	1.43	0.44	0.44	0.02	60.5	24.1	7.5	7.5
105	0	24	25	0	0	4	1	3	1	7	2	0	0	1	1	0	0	0	0	0	7	0	75	10127.9	4	3.03	0.79	1.06	35	35	65.8	35.1	4.81	1.16	3.52	1.12	2.02	73	213	7.59	5.86	1.08	0.51	0.12	0.02	77.3	14.2	6.7	1.6
106	0	19	25	0	0	3	0	2	1	2	5	0	0	0	0	1	0	0	0	0	6	1	62	8904.17	1.8	2.24	0.62	1.03	18	25	55.7	36.1	4.18	1.47	3.82	0.98	2.41	218	163	6.78	4.66	1.61	0.45	0.05	0.01	68.7	23.7	6.7	0.8
107	0	72	25	0	0	0	0	2	1	4	2	0	0	0	1	0	0	0	0	0	7	0	71	8674.45	2.2	3.9	0.45	0.95	10	19	62.3	40.3	5.4	5.6	3.98	0.82	1.73	44	184	7.46	4.91	1.64	0.47	0.41	0.03	65.8	22	6.2	5.5
108	0	21	25	0	0	2	1	1	1	8	5	1	1	1	1	0	0	0	1	1	7	1	66	10273.9	3	2.93	0.12	1.04	46	27	62.5	38.9	3.99	2.35	3.4	1.11	1.59	175	192	8.16	5.46	1.84	0.69	0.16	0.01	66.9	22.5	8.5	2
109	0	8	25	0	0	8	3	3	2	2	2	1	0	0	0	0	0	0	1	0	13	1	65	17514.6	8.6	3.76	0.31	1.06	13	22	66.5	41.6	4.86	1.82	4.98	1.16	3.13	161	184	8.76	5.44	2.43	0.56	0.27	0.06	62	27.8	6.4	3.1
110	0	48	25	0	0	1	1	3	2	4	1	0	0	0	1	0	0	0	0	0	8	1	79	10882.7	22.8	3.96	2.25	1.04	12	19	70.7	38.9	6.33	1.25	4.89	1.57	2.52	113	223	6.29	3.56	1.85	0.45	0.39	0.04	56.7	29.4	7.1	6.2
111	0	18	25	0	0	6	2	4	3	7	3	0	1	0	0	1	0	1	0	0	10	1	79	12577.1	2.6	2.69	1.85	1.3	16	33	65.6	35.6	5.27	0.71	2.1	1	0.71	59	236	4.63	2.85	1.21	0.49	0.05	0.03	61.5	26.1	10.6	1.1
112	0	24	25	0	0	4	4	3	3	11	1	0	0	1	1	0	0	1	0	0	10	0	78	10147.8	3.3	3.5	2.23	1.02	21	25	72.1	38.8	6.18	0.9	3.12	1.17	1.61	49	246	7.78	6.22	1.03	0.51	0.01	0.01	80.1	13.2	6.5	0.1
113	0	24	25	0	0	1	1	3	3	3	5	0	0	0	1	0	0	0	0	0	5	1	54	6792.93	2.8	3.26	0.38	1.04	18	17	63.5	40.9	5.71	3.18	3.08	0.94	1.41	36	146	6.35	4.25	1.4	0.41	0.27	0.02	67	22.1	6.4	4.2
114	0	14	25	0	0	2	1	2	1	9	1	0	0	1	1	0	0	0	0	1	7	1	47	9331.75	1.3	2.85	0.17	0.92	30	22	71.3	42.9	6.22	3.23	5.62	1.47	3.11	52	143	6.13	3.49	2.08	0.38	0.16	0.02	56.9	33.9	6.2	2.6
115	0	72	25	0	0	3	3	4	4	7	2	0	0	0	0	0	0	0	0	1	9	1	72	14316.7	0.8	3.32	0.39	1.01	29	40	63.7	38.1	5.43	1.02	3.18	1.31	1.47	110	159	5.32	3.3	1.54	0.38	0.08	0.02	61.9	29	7.1	1.6
116	0	11	25	0	0	9	5	4	3	7	1	0	0	0	1	0	0	0	0	1	12	1	86	13216.2	9.2	3.32	1.77	1.09	20	28	73.5	43	6.65	0.7	4.18	1.75	1.88	251	272	13.35	11.93	0.67	0.59	0.15	0.01	89.3	5	4.4	1.2
117	0	5	25	0	0	3	0	2	0	2	1	1	1	0	1	0	0	0	0	0	5	1	67	8715.61	0.9	2.11	0.23	1	10	19	59.2	37.3	4.64	0.56	3.24	1.74	1.19	66	162	6.69	5.08	1.02	0.51	0.05	0.03	75.8	15.3	7.6	0.8
118	0	23.5	25	0	0	0	0	0	0	2	1	0	0	0	1	0	0	0	1	0	7	0	65	6772.71	2.2	2.22	0.23	0.98	21	24	61.9	39.3	4.96	1.24	4.39	1.34	2.53	62	174	5.13	3.06	1.51	0.25	0.29	0.02	59.8	29.4	4.8	5.6
119	0	48	25	0	0	4	2	2	1	6	2	0	0	1	1	0	0	0	0	0	8	0	59	10726	2.1	3.06	0.59	0.97	30	27	72.4	37	17.55	6.99	5.44	0.75	2.44	34	198	6.24	4.03	1.55	0.42	0.2	0.04	64.7	24.8	6.7	3.1
120	0	9	25	0	0	7	5	4	4	8	2	0	0	1	1	0	0	0	0	1	8	1	57	11586.6	8.8	3	0.24	1.09	43	35	71.4	40.3	5.6	1.94	4.73	1.13	2.74	274	162	4.79	2.69	1.69	0.3	0.1	0.01	56.2	35.3	6.2	2.1
121	0	24	25	0	0	3	0	4	4	2	1	0	0	0	0	0	0	0	1	0	10	0	65	9820.15	4.7	2.46	0.57	1.09	9	15	60.4	35.1	7.44	1.16	4.97	1.28	3.12	50	140	6.47	4.47	1.53	0.4	0.04	0.03	69.1	23.6	6.2	0.6
122	0	24	25	0	0	0	0	1	0	3	2	1	1	0	1	0	0	0	0	0	7	1	55	8741.78	10.5	4.21	0.36	0.93	14	19	69.4	39	6.21	1.74	6.52	1.47	4.17	88	143	7.99	6.16	1.31	0.48	0.03	0.01	77.1	16.4	6	0.4
123	0	5	25	0	0	9	2	3	2	7	1	1	0	0	1	0	0	0	0	1	9	1	79	11128.8	4	2.85	1.52	1.09	16	19	53.4	32.7	4.14	0.42	2.98	1.06	1.59	42	155	9.84	7.26	1.8	0.61	0.16	0.01	73.7	18.3	6.2	1.7
124	0	72	25	0	0	3	2	1	1	2	1	1	0	0	1	0	0	0	1	0	10	1	61	9873.73	3.7	2.94	0.22	1.01	17	20	68.3	42.7	4.98	0.69	3.8	1.03	2.19	110	201	9.03	6.84	1.63	0.37	0.16	0.03	75.7	18	4.1	1.8
125	0	48	25	0	0	9	4	4	2	4	1	0	0	0	1	0	0	0	1	0	7	1	71	10710.2	1.7	2.98	1.85	0.98	11	20	64.9	38.5	5.13	3.65	4.59	0.99	2.32	56	174	7.24	4.9	1.76	0.43	0.14	0.01	67.7	24.3	5.9	2
126	0	24	25	0	0	6	2	4	2	8	2	0	0	1	1	0	0	0	0	1	8	0	61	11115.1	11.3	2.74	0.21	0.93	40	23	65.8	39.5	10.03	1.25	4.91	1.26	2.91	61	164	8.56	6.11	1.78	0.51	0.13	0.03	71.2	20.8	6	1.6
127	0	18	25	0	0	2	2	1	1	8	2	0	0	1	1	0	0	0	0	1	4	0	70	7194.34	3.5	3.52	2.01	0.89	23	20	70.2	37.9	5.58	1.88	5.72	1.24	3.41	111	176	6.81	4.85	1.39	0.48	0.08	0.01	71.2	20.4	7	1.2
128	0	48	25	0	0	4	4	3	2	7	1	0	0	1	0	0	0	0	0	0	9	0	71	10764	17.2	4.02	1.31	1	7	17	61.2	33.6	4.16	1.03	3.59	1.18	1.83	59	332	7.76	5.91	0.86	0.54	0.41	0.04	76.3	11.1	6.9	5.2
129	1	2.5	25	0	0	15	12	4	4	5	3	1	0	0	1	1	0	0	0	1	22	1	56	95904.9	4.6	2.34	0.45	1.12	17	22	60.6	36.8	5.08	1.75	4.33	0.74	2.66	80	199	14.18	11.27	1.72	1.04	0.11	0.04	79.4	12.2	7.3	0.8
130	0	72	25	0	0	9	7	4	4	7	5	0	0	0	0	0	0	0	1	1	6	1	79	6167.56	9	4.49	1.3	0.98	23	26	60.1	33.4	5.35	1.06	3.34	1.25	1.67	92	218	5.97	4.51	0.76	0.48	0.19	0.03	75.6	12.7	8	3.3
131	1	3.5	24	0	0	1	0	1	0	2	1	0	0	0	1	0	0	0	0	0	8	0	70	9858.9	1	1.82	1.43	1.02	30	35	76.3	46.1	5.15	2	3.75	1.21	1.86	78	208	4.23	2.53	1.32	0.24	0.11	0.03	59.6	31.3	5.7	2.6
132	0	9	24	0	0	8	5	4	4	5	2	0	0	0	1	0	0	0	0	1	11	0	63	13497.4	0.4	3.03	0.29	1.08	9	19	64.1	36.9	5.22	1.38	2.67	0.99	1.21	61	193	6.31	3.94	1.78	0.36	0.2	0.03	62.6	28.1	5.6	3.2
133	0	48	24	0	0	3	3	2	2	2	2	0	0	0	1	0	0	0	0	0	8	0	68	9312.15	1.6	2.84	0.42	1.01	26	29	68.1	40.4	5.66	1.84	3.05	1	1.47	144	231	6.48	3.95	2.03	0.37	0.1	0.03	60.8	31.4	5.7	1.6
134	0	55.5	24	0	0	1	1	3	1	2	5	0	0	0	1	0	0	0	0	0	6	0	49	9334.07	4.3	2.94	0.21	0.97	8	13	66.6	38	4.97	0.43	3.13	1.41	1.35	52	153	8.6	6.77	1.32	0.42	0.07	0.02	78.7	15.4	4.9	0.8
135	0	8	24	0	0	2	5	3	3	3	2	0	0	0	1	0	0	0	0	0	11	1	66	13630.9	1.8	3.33	0.4	1.01	42	25	75.6	45.3	6.47	1.77	4.24	1.03	2.38	157	153	7.78	4.58	2.37	0.48	0.32	0.03	58.8	30.5	6.2	4.1
136	0	72	24	0	0	2	2	2	2	7	2	0	0	0	1	0	0	0	0	1	7	0	71	8398.44	4.1	2.68	0.56	1.03	17	20	59.5	38.6	5.32	0.84	5.48	1.64	3.06	101	154	3.66	2.29	0.82	0.33	0.2	0.02	62.4	22.5	9.1	5.5
137	0	24	24	0	0	6	2	3	3	10	2	0	0	1	1	0	0	0	0	1	7	0	77	9799.83	1.4	3.87	0.66	0.87	17	17	70.1	41	8.69	3.09	5.08	1.34	2.76	132	169	6.86	4.13	2.13	0.47	0.09	0.04	60.2	31.1	6.9	1.3
138	0	48	24	0	0	1	0	1	1	2	2	1	1	0	1	0	0	0	0	0	5	1	65	7623.45	2.2	3.5	0.35	0.84	13	20	58.2	37.1	4.87	1	3.01	1.51	1.11	56	157	7.18	4.38	2.1	0.55	0.11	0.04	61	29.2	7.7	1.5
139	0	28	24	0	0	3	3	3	2	4	1	0	1	0	1	0	0	0	0	0	7	1	85	6815.27	0.7	2.75	1.04	0.91	9	16	63.3	42.1	5.34	2.7	4.76	1.45	2.5	171	164	4.6	3.04	1.16	0.26	0.12	0.02	66	25.3	5.7	2.5
140	0	12	24	0	0	6	4	2	2	10	5	0	0	1	1	0	0	0	0	1	4	1	77	5814.84	1.1	2.82	1.19	0.98	14	23	56.4	33.2	4.31	0.52	2.11	0.93	0.96	148	151	4.68	3.09	1.22	0.25	0.1	0.02	66.1	26	5.3	2.1
141	0	14	24	0	0	3	0	3	0	5	5	0	0	1	1	0	0	0	0	0	7	0	65	8893.68	5.4	2.49	0.24	1.04	28	20	62.6	40.1	9.54	1.13	3.67	1.34	1.82	63	90	6.2	3.33	2.44	0.32	0.07	0.04	53.6	39.3	5.2	1.2
142	0	8	24	0	0	5	5	3	3	5	1	0	0	1	0	0	0	0	0	0	10	0	65	14125.2	1.3	3.02	0.34	0.99	11	20	67.2	37.2	5.26	0.77	5.53	1.74	3.06	100	160	4.66	2.33	1.97	0.25	0.07	0.04	49.9	42.4	5.3	1.5
143	0	48	24	0	0	9	6	4	3	10	2	0	0	1	0	0	0	0	0	1	5	1	74	6949.91	1.7	2.72	1.24	1	13	22	59.7	32.9	5.43	1.02	5.22	1.08	3.33	29	162	3.6	1.93	1.2	0.22	0.23	0.02	53.4	33.3	6.2	6.4
144	0	22	24	0	0	0	0	0	0	2	2	0	1	0	0	0	0	0	1	0	3	1	57	6131.64	2.6	2.47	0.35	1.01	19	19	65.3	39.7	6.93	0.86	2.73	0.92	1.3	98	184	4.95	3.46	1.09	0.29	0.09	0.02	70.1	22	5.8	1.8
145	0	11	24	0	0	5	1	4	3	8	3	0	0	0	1	1	0	0	1	1	8	1	87	9338.42	8.4	3.77	0.52	1.11	40	29	73	43.9	6.59	1.05	2.99	1.5	1.15	248	257	8.93	6.53	1.87	0.4	0.09	0.04	73.1	21	4.5	1
146	0	5	24	0	0	3	0	4	1	4	5	0	0	0	0	0	0	0	0	0	4	1	83	6973.77	1	2.35	0.67	1	11	21	61.6	35.1	5.34	0.75	3.57	1.37	1.69	84	193	5.52	3.09	1.54	0.56	0.3	0.03	56	27.9	10.2	5.4
147	0	72	24	0	0	3	2	2	2	7	2	0	0	1	1	0	0	0	0	0	6	0	76	9753.02	1.1	3.57	1.47	0.89	19	27	66.3	40.9	5.87	0.8	4.55	1.36	2.41	58	192	7.17	3.98	2.63	0.44	0.08	0.04	55.5	36.6	6.1	1.2
148	0	24	24	0	0	7	7	4	4	5	2	0	0	0	1	0	0	0	1	0	7	0	75	12190.3	5.5	3.76	0.34	0.96	12	18	64.4	39	5.91	2.74	3.95	1.03	2.02	101	194	6.47	4.79	1.2	0.33	0.13	0.02	73.9	18.6	5.1	2.1
149	0	24	24	0	0	4	10	4	5	5	1	0	0	1	1	0	0	0	1	0	10	0	67	15217.1	6.5	3.45	0.62	0.91	14	17	67.2	38.9	8.06	2.35	3.95	1.26	1.89	52	180	6.33	4.58	1.15	0.49	0.11	0	72.4	18.1	7.8	1.7
150	0	72	24	0	0	6	6	4	4	4	1	0	0	0	1	0	0	0	0	0	7	0	77	11084.1	0.3	3.06	0.24	1.01	10	18	59.8	36.5	5.13	1.64	3.83	1.14	2.03	62	154	4.85	3.3	1.03	0.32	0.17	0.03	68	21.3	6.6	3.5
151	0	72	24	0	0	8	5	2	2	5	1	1	0	1	0	0	0	0	1	0	10	1	58	15387.7	2.5	2.87	0.46	1.01	52	33	72.1	43	4.84	1.58	3.38	0.61	1.99	81	143	3.96	2.52	1.09	0.26	0.07	0.02	63.6	27.4	6.6	1.9
152	0	48	24	0	0	0	0	1	1	2	4	0	0	0	1	0	0	0	0	0	5	1	67	6104.07	0.8	3.01	0.77	1.06	13	19	60.2	36.8	4.97	0.77	3.55	1.15	1.87	66	148	3.4	2.3	0.8	0.2	0.09	0.01	67.65	23.53	5.88	2.65
153	0	24	24	0	0	3	3	2	2	8	1	0	0	1	1	0	0	0	0	1	6	1	68	9946.6	0.7	2.8	0.23	1.01	15	14	57.6	37.4	8.38	1.27	2.91	1.15	1.27	55	140	6	4.2	1.4	0.3	0.1	0.03	70	23.33	5	1.67
154	0	6	24	0	0	1	0	3	2	2	2	0	0	0	1	0	0	0	2	0	7	1	67	9494.31	3.8	4.22	0.5	0.97	15	25	67.6	43.6	5.95	0.9	3.79	1.36	1.89	198	178	4.42	2.89	1.01	0.33	0.16	0.03	65.2	22.9	7.6	3.7
155	0	14	24	0	0	1	1	1	1	8	2	0	0	1	0	0	0	0	2	1	6	0	66	8621.65	1.2	3.12	0.24	0.94	14	17	65	40.5	5.53	1.81	3.44	1.19	1.69	42	148	4.6	2.44	1.65	0.39	0.1	0.02	52.9	36	8.5	2.1
156	0	72	24	0	0	2	2	2	2	2	2	0	0	0	1	0	0	0	0	0	6	1	48	7445.21	1.1	2.69	0.24	1	14	17	67.6	43.1	5.29	1.42	5.14	1.47	2.97	105	173	6.15	4.55	1.05	0.47	0.08	0	74.1	17	7.6	1.2
157	0	19	24	0	0	3	1	2	1	5	2	0	0	1	1	0	0	0	0	0	7	0	62	9593.74	3.1	2.93	0.55	1.02	71	39	60	37.2	7.99	2.05	3.82	1.18	1.94	106	166	4.11	2.01	1.79	0.26	0.04	0.01	48.8	43.7	6.3	1
158	0	19	24	0	0	2	1	1	1	5	5	0	0	1	0	0	0	0	0	0	7	0	65	8043.72	0.6	2.72	0.27	1.11	4	15	61.7	37.7	6.18	0.58	3.48	1.76	1.3	102	193	3.87	2.17	1.33	0.27	0.09	0.01	56.2	34.2	7	2.3
159	0	72	24	0	0	2	2	2	2	5	3	0	0	0	1	1	0	0	0	0	7	1	81	6857.45	3.3	4.02	0.83	1.09	15	29	76.4	44.3	6.21	1.49	4.58	1.01	2.68	285	188	4.64	2.79	1.5	0.25	0.08	0.02	59.9	32.4	5.5	1.8
160	0	16	24	0	0	6	6	2	2	9	1	0	0	1	1	0	1	0	2	1	10	1	59	8616.37	2.2	4.27	0.22	1.02	37	39	67.6	38.9	8.51	0.88	3.6	1.68	1.27	86	198	5.54	3.24	1.78	0.33	0.15	0.04	58.5	32.1	5.9	2.7
161	0	12	24	0	0	2	0	2	0	7	4	0	1	1	1	0	0	0	0	0	5	1	74	9604.59	0.7	2.23	0.25	1	23	26	63.7	39.3	8.78	1.86	2.65	1.24	0.91	120	146	4.76	2.98	1.34	0.25	0.17	0.02	62.4	28.2	5.2	3.7
162	1	4	24	0	0	0	0	0	0	2	1	1	0	0	1	0	0	0	1	0	5	1	60	8442.11	2.3	3.11	0.83	0.99	17	17	63.2	38.3	6.13	1.22	2.62	0.93	1.25	58	150	7.15	5.01	1.46	0.34	0.32	0.02	70	20.5	4.8	4.4
163	1	16	24	0	0	3	2	4	2	2	1	0	0	0	1	0	0	0	0	0	7	0	67	9014.76	0.7	2.9	0.21	1	8	15	62.4	37.6	4.4	0.71	5.47	2.29	2.41	53	142	7.08	5.21	1.23	0.51	0.07	0.06	73.5	17.4	7.2	1.1
164	0	20	24	0	0	1	0	1	0	5	1	0	0	1	1	0	0	0	0	0	7	0	56	10126.3	165.2	6.23	0.93	1.12	43	32	64.6	40.6	7.78	2.83	4.08	1.17	1.92	42	226	8.73	6.4	1.63	0.48	0.19	0.03	73.3	18.7	5.5	2.2
165	1	5.5	24	0	0	3	3	4	4	10	1	0	0	1	1	0	0	0	1	1	7	0	77	10013.9	1.9	1.64	2.11	1.11	9	15	73.7	37.3	6.75	3.74	3.84	1.27	1.66	55	168	5.06	3.28	1.32	0.36	0.08	0.02	64.6	26.1	7.1	1.7
166	1	5	24	0	0	3	12	4	5	8	1	0	0	1	1	0	0	0	0	1	11	0	65	19762.4	7.9	2.74	1.4	1.11	15	13	82.5	43.5	15.85	2.66	6.6	1.27	4.05	73	173	9.94	8.06	1.48	0.37	0.01	0.02	81.1	14.8	3.8	0.1
167	0	72	24	0	0	4	2	4	2	7	1	0	0	1	0	0	0	0	1	0	7	0	71	10435.4	97.2	4.67	1.66	0.98	16	25	66.5	38.1	7.43	1.83	4	0.99	2.09	70	207	4.32	2.34	1.59	0.28	0.1	0.01	54.2	36.7	6.4	2.4
168	0	18	24	0	0	0	0	1	0	6	5	1	1	1	1	0	0	0	1	0	5	1	62	7476.18	0.6	1.69	0.09	0.99	21	17	67	44.9	6.47	1.52	4.64	1.24	2.61	134	137	6.45	3.36	2.41	0.43	0.21	0.04	52	37.4	6.7	3.2
169	0	41	24	0	0	2	1	3	2	9	1	0	0	1	1	0	0	0	0	1	10	1	67	12159.1	21.6	4.44	9.85	0.97	20	17	59.2	35.2	6.45	1.33	5	1.16	3.05	47	197	5.71	4.66	0.58	0.34	0.12	0.01	81.6	10.1	5.9	2.2
170	0	13	24	0	0	2	2	3	1	2	2	0	0	0	1	0	0	0	0	0	7	0	67	9286.22	0.2	2.93	0.33	1.04	10	18	73.2	41	4.88	1.33	3.67	1.01	2.09	70	179	5.55	3.47	1.48	0.36	0.22	0.02	62.4	26.7	6.5	4
171	0	11	24	0	0	9	4	4	4	8	1	1	1	0	1	0	0	0	1	1	12	1	78	15086.5	54.8	3.65	0.32	0.99	15	25	76	38.1	6.91	5.39	3.01	0.94	1.16	191	202	9.89	7.89	1.14	0.65	0.18	0.03	79.8	11.5	6.5	1.9
172	1	5	24	0	0	2	2	1	1	4	1	0	0	0	1	0	0	0	0	0	10	0	81	11478.1	5	2.66	3.45	1.1	16	21	65.2	35.9	5.38	3.62	4.62	0.93	2.59	117	178	8.12	5.43	1.96	0.52	0.18	0.03	66.8	24.2	6.4	2.2
173	0	18	24	0	0	9	6	4	4	4	1	0	0	0	0	0	0	0	1	0	10	0	76	13631.1	1.4	3.75	0.36	0.98	15	19	66.8	40.5	4.7	1.28	4.31	1.36	2.39	44	171	5.32	4.04	0.61	0.33	0.33	0.01	75.7	11.5	6.3	6.2
174	0	8	24	0	0	2	3	4	4	8	1	1	1	1	1	0	0	0	0	1	14	1	69	18793.9	2.6	3.04	0.42	0.99	21	12	61.6	36.7	4.62	1.09	3.2	1.16	1.41	65	241	18.59	17.34	0.98	0.27	0	0	93.2	5.3	1.5	0
175	0	6.5	24	0	0	0	3	3	2	4	2	0	0	0	1	0	0	0	0	0	12	0	81	12974.6	5.7	3.26	0.42	0.99	9	18	56.6	33.7	5.03	1	4.08	1.2	2.23	51	161	6.42	5.08	1.01	0.28	0.04	0.01	79	15.8	4.3	0.7
176	1	15	24	0	0	0	0	1	1	4	1	0	0	0	0	0	0	0	0	0	6	0	71	8330.33	1.3	1.42	0.6	1.1	10	18	69.6	42.9	5.42	1.17	5.07	1.42	2.98	52	139	4.42	2.61	1.39	0.32	0.09	0.01	59.1	31.4	7.1	2.1
177	0	15	24	0	0	0	9	4	4	3	1	1	1	0	0	0	0	0	0	0	9	1	66	15477.8	3.2	2.95	0.36	1	31	46	66.5	40.7	6.31	0.9	3.43	1.56	1.53	187	196	5.04	2.65	1.67	0.46	0.21	0.05	52.5	33.1	9.2	4.1
178	0	48	24	0	0	8	1	1	1	7	1	0	0	1	1	0	0	0	1	0	6	1	71	7632.53	3.3	3.61	0.71	1.17	19	26	68.1	39	5.18	1.11	3.37	0.93	1.92	94	209	5.96	4.2	1.43	0.26	0.04	0.03	70.4	24	4.4	0.7
179	0	48	24	0	0	1	0	1	1	6	2	0	0	1	1	0	0	0	1	0	6	1	54	8987	3.8	3.23	0.46	1.05	9	9	62.6	35	16.09	2.82	4.62	0.97	2.67	45	94	5.8	3.71	1.65	0.3	0.13	0.01	63.8	28.5	5.2	2.2
180	0	72	24	0	0	0	6	4	4	5	2	0	0	1	1	0	0	0	0	0	8	1	67	12055	2.6	2.79	1.13	1.07	17	20	60.2	37.8	6.15	1.53	3.76	1.3	1.9	63	159	6.35	4.62	1.04	0.52	0.15	0.02	72.8	16.5	8.1	2.4
181	1	16	24	0	0	1	1	1	1	4	2	0	0	0	1	0	0	0	0	0	7	1	75	9643.27	0.7	1.76	3.23	1.14	12	19	61.8	34.8	5.45	1.09	3.12	1.17	1.51	99	189	4.08	2.37	1.3	0.21	0.17	0.03	58.1	31.8	5.1	4.2
182	0	19	24	0	0	0	0	0	0	5	5	0	1	1	0	0	0	0	1	0	4	0	70	6901.02	2.1	2.81	0.36	1.03	19	15	66.4	37.4	8.22	2.51	4.49	1.06	2.68	73	140	4.47	2.09	2.06	0.2	0.11	0.01	46.7	46.1	4.5	2.4
183	0	48	24	0	0	0	2	1	1	4	3	0	0	0	0	1	0	0	1	0	5	1	73	7174.19	1.6	2.56	0.34	1.1	7	10	61.6	35.8	5.29	1.49	4.92	1.19	3.06	34	127	5.28	3.51	1.17	0.37	0.18	0.05	66.4	22.2	7	3.5
184	0	25	24	0	0	0	0	1	0	3	5	0	0	0	1	0	0	0	0	0	4	0	66	7560.94	6.1	3.11	0.39	0.96	29	27	70.2	42.4	5.33	4.1	3.8	0.94	1.78	99	173	5.59	3.08	2.17	0.31	0.02	0.01	55	39	5.5	0.3
185	0	72	24	0	0	5	2	3	2	4	5	0	0	0	0	0	0	0	1	0	7	0	74	10799.7	3.9	3.01	0.4	1.01	31	42	60.9	37.6	4.65	1.03	4.23	1.29	2.4	442	202	4.33	2.11	1.75	0.32	0.13	0.02	48.7	40.4	7.5	3
186	0	12.5	24	0	0	0	0	2	1	5	5	0	0	0	1	0	0	0	0	1	5	0	62	7303.9	0.6	2.52	0.2	0.95	22	18	59.3	39	3.91	2.05	3.73	1.68	1.63	67	160	5.34	3.02	1.71	0.22	0.37	0.02	56.6	32	4	7
187	0	17	24	0	0	10	9	5	5	7	3	0	0	0	1	1	0	0	2	1	13	0	84	20860.6	3.8	4.53	1.23	1.03	10	24	70.8	41.1	5.9	1.08	3.09	1.24	1.41	164	249	6.6	4.79	1.21	0.53	0.04	0.03	72.4	18.4	8	0.7
188	0	24	24	0	0	6	4	3	3	2	1	0	0	0	0	0	0	0	0	0	6	0	49	7490.58	0.8	3.73	0.6	1.07	15	17	74.2	42.7	6.22	1.43	5.45	1.41	3.27	39	134	6.23	3.93	1.88	0.23	0.16	0.03	63.3	30.1	3.7	2.5
189	0	72	24	0	0	2	0	1	0	2	5	0	1	0	1	0	0	0	0	0	4	1	56	6282.84	1.3	2.39	0.16	0.98	23	22	61	38.4	5.72	2.72	5.85	1.24	3.62	101	147	5.32	2.48	2.26	0.37	0.17	0.04	46.7	42.5	7	3.1
190	0	15	24	0	0	12	8	5	4	7	3	0	0	0	0	1	0	1	0	0	17	0	72	23945.8	5.4	3.95	0.45	1.01	18	23	65.1	36.5	5.44	0.75	3.08	1.21	1.45	69	239	4.91	3.18	1.33	0.32	0.07	0.01	64.8	27.1	6.4	1.5
191	0	24	24	0	0	1	1	1	1	5	5	0	0	1	1	0	0	0	1	0	8	0	66	52561.5	11.3	3.53	1.01	1.01	13	13	66.7	39.1	5.61	1.56	3.29	0.97	1.82	75	140	9.01	6.32	2.22	0.41	0.03	0.03	70.2	24.7	4.5	0.3
192	0	7.5	24	0	0	2	2	3	2	5	2	1	1	1	1	0	0	0	0	0	7	1	56	10275.9	0.9	3.5	0.22	0.99	13	19	59	38.2	8.99	2.41	4.63	1	2.75	167	142	7.46	3.72	2.71	0.59	0.4	0.04	49.7	36.4	8	5.4
193	0	13	24	0	0	1	0	1	1	4	5	0	0	0	1	0	0	0	0	0	3	0	82	4018.76	5.2	3.85	1.47	1.04	8	16	62.9	31.6	4.76	1.12	4.43	1.18	2.44	31	147	5.93	3.99	1.28	0.38	0.24	0.04	67.2	21.7	6.5	4
194	0	24	24	0	0	7	3	4	2	8	2	0	0	1	1	0	0	0	1	1	9	0	64	11147.6	5.7	3.72	0.33	1	12	12	60.6	33.5	6.47	3.89	4.04	0.86	2.02	31	116	6.02	3.57	2.07	0.29	0.07	0.02	59.4	34.3	4.8	1.2
195	0	72	24	0	0	2	0	1	1	5	1	1	1	1	1	0	0	0	1	0	8	1	59	7181.49	2.2	3.4	0.49	0.96	16	14	65.8	39	7.32	2.77	4.44	1.03	2.17	69	179	8.11	5.23	2.14	0.5	0.21	0.03	64.5	26.4	6.2	2.6
196	0	24	24	0	0	3	3	3	3	5	1	0	0	1	0	0	0	0	0	0	4	1	70	6242.44	23.1	5.8	0.21	1.1	13	15	64.7	38.9	9.41	1.44	3.64	1.08	2.04	56	146	5.53	4.16	0.85	0.38	0.13	0.01	75.4	15.3	6.8	2.3
197	0	24	24	0	0	4	0	4	4	7	3	1	0	0	0	1	0	0	0	1	8	1	76	8260.73	2.2	2.9	2.03	1.22	12	29	57.1	31.5	4.66	0.48	3.42	1.02	1.99	512	252	4.37	2.98	0.87	0.41	0.08	0.03	68	19.8	9.5	1.9
198	0	72	24	0	0	4	3	3	3	5	1	1	0	0	0	0	0	0	0	1	7	1	45	7251.35	2.2	3.96	0.14	1.13	18	23	65	36.7	4.86	1.27	2.74	0.81	1.49	57	122	5.71	3.65	1.48	0.39	0.17	0.02	64	26	6.8	2.9
199	0	30	24	0	0	11	9	3	3	5	5	1	1	0	0	1	0	0	0	1	7	1	57	8030.75	2.2	2.42	2.36	1.08	18	30	55.5	33.9	5.32	1.29	3.14	1.03	1.63	85	163	5.87	3.34	2.12	0.24	0.15	0.02	56.8	36.1	4.1	2.6
200	0	17	24	0	0	1	1	4	4	4	5	0	0	0	1	0	0	0	0	0	11	0	85	18329.1	2.2	4.1	0.9	0.95	15	26	63.2	33.9	5.51	1.29	4.1	1.01	2.51	50	212	14.83	12.16	1.39	0.97	0.3	0.01	82.1	9.4	6.5	2
201	0	5	24	0	0	5	4	3	2	6	1	0	0	1	1	0	0	0	0	0	9	1	66	14334.1	9.8	4.15	0.37	1.14	13	15	77.3	46.2	8.85	1.63	5.31	1.24	3.25	123	202	11.39	8.74	1.41	0.85	0.36	0.03	76.7	12.4	7.5	3.2
202	0	17	24	0	0	11	11	5	5	4	3	1	1	0	1	1	0	0	1	0	7	1	80	11772.7	42.9	4.83	1.1	1.06	9	24	78.9	38.8	5.39	0.93	3.94	1.11	2.15	406	294	5.98	3.54	1.21	0.78	0.42	0.03	59.2	20.2	13.1	7
203	0	7	24	0	0	4	2	4	2	6	2	0	0	1	1	0	0	0	0	0	8	0	70	11185.1	4	2.49	0.35	1.01	58	43	67.4	41	8.99	1.51	4.52	1.07	2.58	61	186	5.59	3.22	1.89	0.34	0.11	0.03	57.6	33.8	6.1	1.9
204	0	14	24	0	0	9	4	4	3	5	5	0	0	0	0	0	0	0	0	1	5	1	69	7718.51	47.8	3.52	0.48	1.18	11	18	65.1	37.3	5.07	0.49	2.38	1.12	0.98	299	199	8.37	6.68	0.98	0.57	0.11	0.03	79.8	11.7	6.8	1.3
205	0	19	24	0	0	1	0	1	0	4	2	0	0	0	1	0	0	0	0	0	7	0	74	8326.63	7.2	2.87	0.81	0.96	9	11	59.1	33.1	5	2.33	5.72	1.28	3.53	25	160	4.55	2.26	1.81	0.33	0.12	0.03	49.7	39.7	7.4	2.6
206	0	48	24	0	0	10	9	4	4	5	1	1	0	1	1	0	0	0	1	0	14	1	66	19393	2.4	3.41	0.56	0.93	17	19	65.8	39.7	10.29	2.12	5.29	0.89	3.44	63	142	6.41	5.01	0.8	0.43	0.15	0.02	78.2	12.5	6.7	2.3
207	0	12	24	0	0	1	1	2	1	7	2	0	0	1	1	0	0	0	1	0	12	0	71	11387.1	12.9	3.96	0.45	1.01	14	18	64.5	35.7	11.59	1.82	4.26	1.24	2.29	41	155	5.34	3.31	1.63	0.29	0.1	0.01	62.2	30.4	5.3	1.9
208	0	21	24	0	0	2	0	4	4	10	5	0	0	1	1	0	0	0	0	1	9	0	84	10590.1	1.3	3.18	1.55	0.95	6	12	62.7	40.1	11.84	1.43	3.44	1.31	1.62	34	128	6.14	4.51	0.91	0.63	0.07	0.02	73.5	14.8	10.3	1.1
209	0	24	24	0	0	0	0	1	0	2	1	1	1	0	1	0	0	0	1	0	7	1	64	9507.54	4	3.58	0.94	0.97	25	30	71	38.2	4.32	1.88	3.95	1.03	1.99	106	214	6.51	4.55	1.46	0.4	0.07	0.03	70	22.4	6.1	1.1
210	0	48	24	0	0	2	2	2	2	5	2	0	0	1	0	0	0	0	0	0	8	1	56	9382.29	0.5	2.86	0.1	1	23	18	66	39.9	9.79	1.28	4.65	1.13	2.77	46	112	12.64	10.28	1.75	0.61	0	0	81.3	13.9	4.8	0
211	0	15	24	0	0	9	8	4	3	2	5	0	0	0	1	0	0	0	0	0	7	0	70	9938.05	108.9	7.01	0.53	1.1	30	28	68.2	36.2	6.03	0.76	2.57	0.93	1.22	61	176	4.08	2.23	1.31	0.37	0.13	0.04	54.8	32	9	3.3
212	0	16	24	0	0	3	7	3	4	3	3	0	0	0	1	1	1	0	0	0	11	0	67	15282.7	1.4	3.46	0.32	1.14	20	23	66.6	39	5.38	1.3	3.61	1.25	1.88	29	155	6.09	3.89	1.72	0.27	0.17	0.04	63.9	28.3	4.4	2.8
213	0	8	24	0	0	0	1	3	3	4	2	0	0	0	1	0	0	0	1	0	9	0	83	12202.8	1.3	3.76	0.55	0.94	12	19	64.4	36.8	5.58	3.09	2.73	0.97	1.06	68	173	5.46	2.92	1.98	0.49	0.05	0.02	53.5	36.2	9	0.8
214	0	24	24	0	0	6	3	4	4	7	5	0	0	0	1	1	0	1	1	0	8	0	88	7046.56	2.2	7.21	1.52	0.99	22	26	72.6	39.8	5.75	1.26	4.01	1.33	2.07	34	394	7.17	5.43	1.17	0.32	0.21	0.04	75.6	16.4	4.5	3
215	1	12	24	0	0	1	0	2	0	2	5	1	0	0	0	0	0	0	1	0	7	1	59	8940.55	3.8	2.84	0.68	0.94	14	15	61.2	38.2	5.39	2.02	4.38	0.95	2.61	134	183	5.16	3.1	1.3	0.4	0.32	0.04	60.1	25.1	7.7	6.2
216	0	27	24	0	0	3	2	2	1	10	1	0	0	1	1	0	0	0	0	1	7	1	74	7499.97	1.2	2.08	0.49	0.98	25	21	61.1	38.3	4.41	1.35	2.56	0.73	1.31	34	134	5.83	2.78	2.34	0.54	0.12	0.05	47.7	40.1	9.3	2.1
217	1	24.5	24	0	0	0	0	0	1	2	2	0	0	0	0	0	0	0	0	0	6	0	70	8236.14	0.7	1.82	0.39	1.12	10	18	68.5	39.5	5.43	0.84	4.06	1.43	2.06	65	179	5.45	2.9	1.83	0.39	0.3	0.03	53.2	33.6	7.2	5.4
218	0	4	24	0	0	6	1	3	1	2	1	1	1	0	0	0	0	0	1	0	6	1	54	8531.95	13.6	1.12	5.68	1.16	292	762	58.8	32.8	5.3	10.25	4.91	0.51	1.87	56	211	6.22	3.05	2.57	0.44	0.15	0.01	49	41.4	7	2.4
219	0	29	24	0	0	2	0	3	1	11	1	0	0	1	0	0	0	0	0	1	8	0	83	8300.42	0.5	2.87	0.36	0.98	16	22	65.6	39	5.16	4.22	3.5	0.97	1.42	79	188	6.56	2.99	2.99	0.46	0.08	0.04	45.5	45.6	7	1.3
220	0	72	24	0	0	2	1	1	1	10	1	0	0	1	0	0	0	1	0	0	8	1	84	10107.9	5	4.56	1.04	1.04	5	10	63.5	35.1	5.54	0.5	2.37	0.64	1.36	117	196	6.03	4.15	1.52	0.33	0	0.03	68.7	25.2	5.5	0.1
221	0	72	24	0	0	6	2	3	3	7	1	0	0	0	0	0	0	0	2	1	7	1	82	7481.83	1.3	2.63	1.47	1.17	9	20	60.4	33.5	4.82	0.55	2.47	1.15	1.09	138	168	3.66	2.16	0.94	0.34	0.2	0.02	59	25.7	9.2	5.6
222	0	6.5	24	0	0	20	28	5	5	7	3	0	0	0	1	1	0	0	2	1	42	0	75	65894.3	5.1	3.82	1.4	0.97	13	21	71.8	41.9	5.47	1.24	4.78	1.61	2.55	170	245	8.27	6.33	1.39	0.47	0.06	0.02	76.5	16.9	5.7	0.7
223	0	20	24	0	0	10	8	4	4	8	1	0	0	1	1	0	0	0	0	0	10	0	74	14731.5	4.3	4.52	0.47	0.91	15	20	74.7	41.8	7.22	1.29	5.71	1.76	3.25	51	194	6.47	4.32	1.48	0.48	0.15	0.04	66.7	22.9	7.5	2.3
224	0	24	24	0	0	3	2	4	4	7	5	0	0	0	1	0	0	0	0	1	10	0	87	10879	71	4.05	3.24	1.07	8	16	52.7	31.6	5.14	0.9	2.97	1.57	0.98	190	251	10.61	9.2	0.63	0.57	0.18	0.03	86.8	5.9	5.3	1.7
225	0	24	24	0	0	0	0	4	4	2	1	0	1	0	1	0	0	0	0	0	8	1	57	11630.8	1.3	2.43	0.15	1.03	19	24	66.8	39.3	5.37	1.66	4.72	1.28	2.72	247	133	7.56	5.33	1.76	0.4	0.06	0.01	70.4	23.3	5.3	0.8
226	0	19	24	0	0	15	15	4	4	5	3	0	0	0	1	1	0	0	2	0	5	0	86	10026.4	11.3	4.19	1.24	0.96	8	20	72.6	43.1	6.74	0.51	5.12	2.42	2.23	46	226	10.78	8.22	1.9	0.62	0.02	0.02	76.1	17.7	5.8	0.2
227	0	14.5	24	0	0	0	0	0	0	3	2	0	0	0	1	0	0	0	1	0	6	0	55	8296.14	0.7	3.15	0.18	1	9	17	63.8	40.3	5.47	1.9	4.19	1.26	2.11	58	179	5.06	3.29	1.23	0.26	0.25	0.03	64.9	24.4	5.1	4.9
228	0	48	24	0	0	6	3	2	2	2	2	0	0	0	1	0	0	0	0	0	7	0	52	9858.17	0.5	2.63	0.18	1	8	16	62.2	37.2	4.13	0.46	3.28	1.61	1.33	41	126	5.54	3.59	1.5	0.39	0.04	0.02	64.9	27	7	0.7
229	0	72	24	0	0	4	4	3	3	2	5	1	0	0	0	0	0	0	0	0	6	1	68	7058.66	0.7	3.46	0.39	1.33	13	18	66.5	42.2	4.97	1.21	3.73	1.24	1.96	94	185	6.61	4.84	1.38	0.3	0.05	0.04	73.3	20.9	4.5	0.8
230	0	24	24	0	0	0	0	1	0	5	2	0	0	1	1	0	0	0	0	0	4	0	65	7251.7	3.2	3.16	0.19	0.79	39	36	63.3	39.9	5.91	1.28	4.15	1.14	2.38	216	206	5.86	4.11	1.2	0.35	0.15	0.05	70.3	20.4	6	2.5
231	0	12	24	0	0	3	1	2	0	10	2	0	0	1	1	0	0	0	1	1	5	0	72	8353.28	1.3	2.87	0.34	0.92	15	16	67.9	42.4	4.55	2.02	5.09	1.32	2.89	39	160	7.09	4.1	2.39	0.48	0.1	0.02	58	33.6	6.7	1.4
232	0	19	24	0	0	2	0	4	4	4	3	0	0	0	0	1	0	0	0	0	8	0	79	7760.56	26.2	4.8	1.27	1.07	5	15	64.3	33.4	4.54	1.02	3.97	1.19	2.09	176	220	5.15	2.54	1.72	0.25	0.61	0.03	49.2	33.3	5	11.9
233	0	15	24	0	0	6	6	4	4	7	2	0	0	0	1	0	0	0	1	1	8	1	72	12284.5	5.1	2.87	0.4	1.05	14	19	64.8	38.1	4.81	0.98	4.22	1.17	2.41	88	165	5.53	3.25	1.79	0.33	0.13	0.03	58.8	32.5	5.9	2.3
234	1	8.5	24	0	0	6	5	3	3	5	1	0	1	0	1	0	0	0	1	0	12	1	75	15269.7	6.8	1.82	0.75	1.06	19	39	70.7	41.8	5.62	3.23	5.75	1.34	2.62	74	177	6.46	4.7	1.3	0.38	0.06	0.02	72.7	20.2	5.9	0.9
235	0	72	23	0	0	2	0	2	1	7	1	0	1	1	0	0	0	0	1	0	7	0	84	9318.74	5.6	4.35	0.9	1.08	142	141	58.1	32.8	19.15	1.27	3.6	0.99	2.17	32	195	6.15	4.24	1.41	0.39	0.09	0.02	68.7	23	6.4	1.5
236	0	19	23	0	0	0	0	0	0	2	5	0	0	0	1	0	0	0	0	0	6	0	63	7618.14	0.9	2.57	0.19	1.1	13	21	64.8	39.6	4.96	0.9	4.48	2.03	1.93	53	170	4.01	2.25	1.49	0.2	0.05	0.02	56	37.2	5	1.3
237	0	72	23	0	0	2	2	1	1	2	2	0	0	0	0	0	0	0	0	0	6	1	50	6827.95	0.4	2.33	0.19	1.02	21	17	59.5	38.7	5.01	1.38	4	1.2	2.27	69	153	4.63	3.16	1.14	0.19	0.11	0.03	68.4	24.6	4.1	2.3
238	1	7.5	23	0	0	4	2	4	2	5	2	0	0	1	0	0	0	0	0	0	9	1	66	13024.3	36.4	3.52	0.63	1.13	15	10	62.4	36.1	5.03	1.02	3.16	1.08	1.58	25	133	8.52	6.72	1.12	0.44	0.21	0.03	78.9	13.2	5.1	2.5
239	0	24	23	0	0	4	4	3	3	3	1	0	0	0	1	0	0	0	0	0	9	0	65	13214	1.1	2.91	0.51	1.03	12	17	63	41	5.22	2.64	6.61	1.25	4.15	70	172	5.72	4.08	1.02	0.49	0.11	0.02	71.4	17.8	8.5	1.9
240	0	6.5	23	0	0	8	2	4	4	8	1	0	0	0	1	0	0	1	0	0	11	0	85	10757.9	5.1	3.76	1.4	1.09	14	27	71	35.8	5.13	1.49	5.46	1.39	3.26	92	334	11.51	9.48	1.32	0.53	0.17	0.01	82.3	11.5	4.6	1.5
241	0	4.5	23	0	0	3	2	4	2	5	2	0	0	1	1	0	0	0	0	0	6	1	69	8005.72	9.6	3.24	0.63	1.04	23	24	57.9	36.2	6.83	2.12	4.5	1.15	2.59	129	170	5.71	3.77	1.46	0.38	0.08	0.02	66.2	25.6	6.6	1.3
242	0	13	23	0	0	1	1	1	1	2	2	0	0	0	1	0	0	0	0	0	12	0	56	11737	1.6	3.62	0.85	0.95	17	20	70.8	39.4	4.89	1.57	5.24	1.2	3.23	65	231	6.18	3.41	2.12	0.42	0.21	0.02	55.3	34.3	6.7	3.4
243	0	48	23	0	0	2	2	2	1	7	5	0	0	0	1	0	0	0	0	1	6	1	72	7945.75	1	3.1	0.25	0.98	13	19	69.4	38.7	5.7	1.57	4.19	1.4	2.12	72	161	5.1	2.91	1.58	0.2	0.36	0.05	57.1	31.1	3.9	7
244	0	6.5	23	0	0	4	3	4	4	5	2	0	0	0	1	0	0	0	1	1	10	0	70	9519.26	4.9	3.34	0.34	0.97	43	34	65.1	39.3	4.86	1.54	5.42	1.45	3.15	76	183	8.01	4.27	2.96	0.58	0.18	0.02	53.2	37.1	7.3	2.2
245	0	24	23	0	0	0	0	1	0	7	1	0	0	1	1	0	0	0	0	0	8	0	73	9219.82	8.1	4.23	0.48	1.09	6	18	66.9	36.3	4.33	1.77	5.66	1.19	3.42	37	315	17.67	15.53	1.07	0.67	0.24	0.16	87.9	6.1	3.8	1.3
246	0	10.5	23	0	0	2	0	2	1	8	5	0	0	1	1	0	0	0	1	1	8	0	55	10119.3	2.1	2.98	0.37	1.06	32	26	68	37.2	9.61	1.42	2.71	0.76	1.38	47	157	8.18	5.61	1.85	0.58	0.12	0.02	68.6	22.6	7	1.5
247	0	72	23	0	0	3	2	1	1	2	2	1	1	0	1	0	0	0	0	0	7	1	52	8261.27	1.5	3.03	0.18	1.02	13	19	66.3	39	4.87	0.88	3.12	1.34	1.32	47	139	3.07	1.79	0.93	0.24	0.08	0.03	58.4	30.2	7.9	2.6
248	0	48	23	0	0	2	1	2	2	5	1	0	0	1	0	0	0	0	0	0	8	1	63	9864.64	2.1	2.96	0.37	0.87	24	18	64.6	39.1	4.97	1.01	5.2	1.34	3.13	69	196	6.65	4.12	2.2	0.31	0.01	0.01	61.9	33.1	4.7	0.1
249	0	14	23	0	0	8	6	4	4	10	1	0	0	1	1	0	0	0	0	1	7	1	73	9204.81	0.9	2.89	0.29	1.01	8	10	56.7	37	4.78	0.99	2.89	1.24	1.29	49	173	4.28	2.43	0.87	0.22	0.73	0.03	56.8	20.2	5.2	17.1
250	0	10	23	0	0	5	2	3	1	3	2	0	0	0	1	0	0	0	0	0	7	0	63	7707.94	14.4	3.22	2.88	1.05	8	10	69.2	32	4.59	1.25	4.27	1.16	2.28	43	144	2.94	2.03	0.73	0.15	0.02	0.01	68.9	24.7	5.3	0.8
251	0	13	23	0	0	3	1	4	3	4	2	0	0	0	1	0	0	0	0	0	9	0	83	9503.74	42.9	3.76	11.41	1.1	13	24	58.4	30.5	6.07	1.13	5.35	1.41	3.21	51	273	9.01	6.84	1.35	0.71	0.09	0.02	75.9	15	7.9	1
252	0	8	23	0	0	1	1	1	1	7	2	0	0	1	1	0	0	0	0	0	6	0	71	7695.47	1.3	2.73	0.35	0.96	16	26	68.3	39.8	4.26	1.64	5.36	1.51	2.87	103	168	6.03	3.45	1.92	0.45	0.17	0.04	57.3	31.8	7.5	2.8
253	0	6.5	23	0	0	2	2	2	2	3	5	0	0	0	1	0	0	0	0	0	4	1	66	6578.46	2.1	3.06	0.4	0.96	14	20	68.4	40.2	4.6	0.56	4.49	1.54	2.56	142	180	7.05	4.8	1.78	0.36	0.1	0.01	68.1	25.2	5.1	1.4
254	0	48	23	0	0	3	1	1	1	3	2	0	0	0	1	0	0	0	0	0	10	0	54	9890.91	2.4	3.65	0.19	0.96	9	14	66.7	40	6.09	1.22	5.41	1.39	3.3	39	159	11.5	9.42	1.48	0.55	0	0.05	81.9	12.9	4.8	0
255	0	4	23	0	0	16	13	5	4	7	3	1	1	0	0	1	0	0	0	1	9	1	80	75368.8	20.1	2.79	0.45	1.14	13	20	56.8	34.3	6.79	0.76	5.38	1.14	3.41	261	193	13.31	11.75	1.06	0.49	0.01	0	88.2	8	3.7	0.1
256	1	21.5	23	0	0	3	3	4	4	4	2	0	0	0	1	0	0	0	1	0	8	0	75	10975.5	0.8	1.53	0.87	1.1	11	22	65.6	37.2	4.79	1.56	6.1	1.63	3.5	44	161	5.71	3.53	1.71	0.27	0.18	0.02	61.8	29.9	4.7	3.2
257	1	18	23	0	0	9	8	4	4	4	1	0	0	0	1	0	0	0	0	0	8	0	75	9873.62	34	3.01	8.99	1.02	9	18	72.4	36.8	5.39	1.16	4.63	1.47	2.26	105	160	6.27	4.53	1.25	0.37	0.1	0.02	72.4	19.9	5.9	1.5
258	1	19.5	23	0	0	2	2	1	1	8	3	0	0	0	1	1	0	0	0	1	8	0	78	10109.7	1.1	1.5	2.04	1.18	10	21	77.8	42.9	7.18	0.65	5.39	1.52	3	88	222	8.82	6.69	1.51	0.52	0.08	0.02	75.7	17.2	5.9	1
259	0	7	23	0	0	11	11	4	5	4	3	0	1	0	1	1	0	0	0	0	30	1	79	149256	32.9	4.67	1.17	1.12	10	26	70	32.1	5.1	1.19	3.59	0.78	2.04	58	250	11.96	8.43	1.34	1.64	0.53	0.02	70.5	11.2	13.7	4.4
260	0	72	23	0	0	2	1	1	1	5	1	0	0	1	0	0	0	0	1	0	7	1	62	8704.52	1.5	3.48	0.24	0.94	15	17	67.6	40.2	16	1.41	4.61	1.04	2.83	90	126	4.39	2.98	0.9	0.39	0.1	0.02	67.8	20.6	8.9	2.3
261	1	18.5	23	0	0	8	2	4	3	4	1	0	0	0	0	0	0	0	2	0	15	1	81	14072	33	3.78	4.93	1.08	15	23	60.5	37.6	4.28	1.16	5.97	1.22	3.92	93	199	6.03	4.1	1.35	0.39	0.17	0.02	68.1	22.3	6.5	2.8
262	0	48	23	0	0	6	3	4	4	5	2	0	0	0	1	0	0	0	0	1	7	1	68	7956.65	1	2.71	0.24	1.02	12	17	56	34.6	4.69	0.61	3.96	1.18	2.14	57	140	5.69	3.59	1.59	0.33	0.16	0.02	63.2	27.9	5.8	2.8
263	0	8	23	0	0	3	2	2	1	4	5	0	0	0	0	0	0	0	1	0	6	1	79	8496.57	1.4	2.97	0.71	1.06	12	19	64.3	36.9	5.21	0.98	3.56	0.82	2.09	58	171	3.78	2.25	1.19	0.28	0.05	0.01	59.5	31.5	7.4	1.3
264	0	3	23	0	0	5	5	2	2	5	5	1	1	0	1	0	0	0	2	1	9	1	55	10306.5	4.7	3.06	0.63	1.03	17	16	62.3	38.1	5.09	1.04	3.45	0.9	1.96	36	171	11.49	8.74	1.66	0.73	0.33	0.03	76.2	14.4	6.3	2.9
265	0	48	23	0	0	14	5	4	2	2	1	1	1	0	1	0	0	0	2	0	15	1	38	20573.4	18.2	3.4	0.26	1	18	17	66.3	42.6	7.96	1.74	4.3	1.01	2.46	145	145	7.4	3.97	2.33	0.55	0.54	0.01	53.7	31.5	7.4	7.3
266	1	5	23	0	0	0	0	3	0	3	2	0	0	0	1	0	0	0	1	0	5	0	68	7848.81	1	3.26	1.26	0.98	29	33	71.4	44.8	5.48	1.52	4.03	1.24	2.26	50	211	6.9	5.52	0.95	0.38	0.03	0.02	80	13.8	5.5	0.4
267	0	24	23	0	0	1	0	1	0	3	2	0	1	0	1	0	0	0	1	0	7	0	68	9287.11	0.2	2.26	0.98	1.01	9	19	60.7	38	5.74	0.74	5.01	1.55	2.82	81	211	3.54	1.86	1.21	0.27	0.17	0.03	52.6	34.1	7.6	4.9
268	0	72	23	0	0	3	3	2	1	5	2	1	0	1	1	0	0	0	0	0	8	1	62	9450.62	2.3	3.6	0.32	0.94	9	13	67.8	41.2	8.41	2.16	4.84	0.97	2.94	106	119	4.79	2.84	1.5	0.27	0.16	0.02	59.2	31.4	5.6	3.3
269	0	24	23	0	0	1	1	1	1	2	2	0	0	0	1	0	0	0	1	0	4	0	55	6802.41	2.2	3.06	0.24	0.92	17	21	68.3	40.1	4.95	1.45	5.85	1.33	3.65	218	189	5.81	3.24	2.05	0.38	0.1	0.04	55.7	35.2	6.6	1.8
270	0	72	23	0	0	0	0	1	1	4	5	0	0	0	1	0	0	0	0	0	7	0	77	8496.11	2	3.01	0.41	1.01	28	28	67.8	41.6	5.66	2.58	4.54	1.04	2.41	79	221	7.3	4.44	2.17	0.52	0.15	0.02	60.7	29.8	7.1	2.1
271	0	48	23	0	0	5	5	3	3	2	2	1	1	0	1	0	0	0	0	0	7	1	65	8460.48	1.4	4.44	0.25	1.05	6	20	69.1	38.3	4.86	0.93	3.95	1.3	2.06	104	182	6.43	4.28	1.73	0.34	0.07	0.01	66.6	26.8	5.3	1.1
272	0	48	23	0	0	1	1	1	1	2	5	1	0	0	0	0	0	0	0	0	7	1	55	9134.41	1.5	3.48	0.29	0.94	12	17	72.6	45	5.6	0.91	4.14	0.97	2.46	84	178	7.03	5.13	1.37	0.34	0.16	0.03	73	19.5	4.8	2.3
273	0	48	23	0	0	4	2	3	2	2	1	0	1	0	1	0	0	0	1	0	7	1	61	9043.97	1.1	2.77	0.22	1	21	19	68.3	42.7	4.81	1.15	4.24	0.95	2.63	67	175	5.66	3.51	1.51	0.37	0.25	0.02	62.1	26.6	6.5	4.4
274	0	72	23	0	0	2	4	4	4	6	1	0	0	1	1	0	0	0	0	0	10	0	63	11702.9	0.9	2.89	1.31	0.95	23	19	65.1	41.5	6.59	1.54	6.48	1.44	4.17	74	248	8.62	4.77	2.34	0.44	1.04	0.03	55.3	27.2	5.1	12.1
275	0	22	23	0	0	4	2	4	2	7	2	0	0	1	1	0	0	0	0	0	7	1	83	7873.1	1.9	3.26	0.58	1	12	22	59.5	35.8	15.61	0.56	4.21	1.88	1.9	138	209	5.81	3.92	1.33	0.33	0.21	0.02	67.3	23	5.7	3.6
276	0	7	23	0	0	4	0	4	4	4	1	0	0	0	1	0	0	0	0	0	9	0	76	10803	13.9	3.43	0.77	13.1	6	25	71.3	29.3	4.36	0.8	3.8	0.8	2.16	56	185	3.74	2.32	0.68	0.17	0.56	0.01	62.1	18.2	4.4	14.9
277	0	10	23	0	0	0	0	3	2	2	5	1	1	0	0	0	0	0	1	0	7	1	65	11295.5	61.6	7.21	0.66	1.2	42	66	68.4	33.5	5.17	0.73	3.22	0.98	1.67	52	163	6.77	4.39	1.66	0.56	0.12	0.04	64.8	24.5	8.3	1.8
278	1	6	23	0	0	1	1	2	1	4	1	1	1	0	1	0	0	0	2	0	5	1	71	6991.23	0.9	1.99	1.81	0.96	11	19	64.2	40.4	5.22	1	4.88	1.27	2.85	92	166	6.52	4.15	1.89	0.4	0.05	0.03	63.8	28.9	6.1	0.8
279	0	24	23	0	0	1	1	1	1	5	2	0	0	1	1	0	0	0	0	0	9	1	58	7028.66	1.8	2.55	0.28	1.06	17	17	60.2	38.2	8.38	2.12	3.33	0.99	1.65	74	154	4.99	2.54	1.57	0.31	0.53	0.04	50.9	31.5	6.2	10.6
280	0	17	23	0	0	24	24	5	5	9	1	0	0	1	1	0	0	0	1	1	12	1	62	18269.2	137.5	6.92	4.69	1.05	19	36	60	27.6	10.67	1.99	3.75	0.79	2.07	455	317	8.3	5.97	1.3	0.48	0.52	0.03	71.8	15.7	5.8	6.3
281	0	24	23	0	0	5	4	4	3	5	3	0	0	1	1	1	0	0	0	0	13	0	59	14906.3	12.7	3.62	0.25	0.93	33	34	70.5	41	6.82	2.22	7.1	1.43	4.38	127	194	5.86	3.65	1.73	0.4	0.06	0.02	62.3	29.4	6.9	1
282	0	24	23	0	0	8	3	4	3	8	2	0	0	1	1	0	0	0	0	1	7	0	63	7624.5	1	3.68	0.18	0.94	35	27	67.4	39.8	6.8	2.38	3.93	1.22	1.98	43	172	4.52	2.99	1.09	0.25	0.18	0.01	66.1	24.1	5.6	4
283	0	48	23	0	0	5	4	4	4	4	2	0	0	0	1	0	0	0	0	0	8	0	72	8029.84	0.5	3.34	0.24	0.95	14	23	70.8	41.3	5.57	1.51	5.61	1.25	3.37	53	188	6.13	3.41	2.18	0.35	0.18	0.01	55.6	35.5	5.8	2.9
284	0	48	23	0	0	4	2	4	2	10	2	0	0	0	0	0	0	1	0	1	8	0	77	8051.18	6.7	4.75	0.45	1.01	8	20	67.9	38.6	5.07	1.18	5.37	1.31	3.21	90	185	5.51	3.92	1.12	0.33	0.13	0.01	71.1	20.3	6	2.3
285	0	48	23	0	0	0	0	1	1	11	5	0	0	1	1	0	1	0	1	1	6	1	71	8274.71	0.4	2.99	0.25	0.97	47	34	63	39	5.08	0.96	3.66	1.19	1.89	481	226	6.49	4.96	0.88	0.41	0.2	0.04	76.4	13.6	6.4	3
286	0	20	23	0	0	1	0	1	1	5	3	0	0	0	0	1	0	0	1	1	8	1	68	7744.75	4.2	3.26	2.21	1.03	19	21	69.6	44	4.79	0.77	4.29	1.46	2.04	69	268	8.77	6.46	1.66	0.5	0.12	0.03	73.7	18.9	5.7	1.4
287	0	24	23	0	0	2	2	3	3	5	5	0	0	0	1	0	0	0	0	1	6	1	67	7414.92	32.6	3.36	0.16	1.01	12	22	62.4	37.7	4.98	0.67	3.71	1.55	1.58	167	203	6.33	4.68	0.95	0.37	0.3	0.03	74	15	5.8	4.7
288	0	48	23	0	0	7	9	4	4	5	1	1	0	1	1	0	0	0	2	0	11	1	61	10899.5	2	3.54	0.24	1.08	22	22	65	40.3	11.64	0.6	3.1	1.07	1.62	222	199	6.04	4.29	1.23	0.42	0.07	0.03	71	20.4	6.9	1.2
289	1	14	23	0	0	7	0	4	0	5	3	0	0	1	0	1	0	0	0	0	17	0	56	17496	7	4.09	2.19	1.04	7	12	74.1	42.6	8.64	2.59	5.96	0.95	3.66	71	185	9.82	6.88	2.16	0.52	0.23	0.03	70.2	21.9	5.3	2.3
290	0	21.5	23	0	0	0	0	0	0	4	2	0	0	0	1	0	0	0	0	0	12	0	74	9682.97	0.5	3.55	1.01	0.96	16	24	64.7	37.6	5.4	1.02	5.59	1.4	3.39	53	176	7.33	4.94	1.39	0.62	0.35	0.03	67.3	19	8.5	4.8
291	0	6	23	0	0	0	0	0	0	2	5	0	0	0	1	0	0	0	0	0	5	0	59	7111.87	0.9	3.04	0.21	0.9	25	30	69.9	43.6	5.48	2.35	5.78	1.3	3.29	149	181	3.82	1.83	1.69	0.22	0.06	0.02	47.9	44.3	5.8	1.5
292	0	19	23	0	0	1	0	1	0	3	5	0	0	0	1	0	0	0	0	0	7	0	57	7552.53	0.4	1.7	0.38	0.96	19	19	66	42.3	5.08	1.22	5.17	1.49	2.85	76	152	3.33	1.9	1.09	0.24	0.07	0.03	57	32.9	7.1	2.2
293	0	4.5	23	0	0	0	0	1	0	5	5	0	0	1	1	0	0	0	0	0	5	0	63	5435.75	2.6	3.46	0.08	0.95	15	19	72.6	42.7	8.06	7.75	6.57	0.98	2.98	59	186	4.6	2.65	1.54	0.34	0.05	0.02	57.6	33.7	7.3	1
294	0	48	23	0	0	9	8	4	4	2	4	1	1	0	1	0	0	0	1	0	9	1	56	11073.3	22.4	3.81	0.23	0.95	59	112	71	43.5	5.26	0.93	4.54	1.17	2.65	55	186	5.7	3.31	1.18	1.06	0.12	0.03	58.1	20.7	18.7	2.1
295	0	24	23	0	0	1	1	3	1	2	1	0	0	0	1	0	0	0	1	0	7	1	64	9186.96	4.1	3.21	0.45	0.96	22	20	62.3	39.6	4.64	2.59	3.92	1.11	2.17	131	199	8.85	5.81	1.95	0.63	0.4	0.06	65.7	22	7.1	4.5
296	0	24	23	0	0	7	7	4	4	5	1	0	0	0	1	0	0	0	1	0	6	1	78	9112.26	32.1	4.31	0.46	1.05	18	24	68.7	38.8	5.22	0.81	3.96	1.34	2.1	114	197	5.8	3.71	1.18	0.56	0.33	0.02	64.2	20.3	9.6	5.6
297	0	9	23	0	0	2	0	3	1	7	2	0	0	1	1	0	0	0	0	0	8	0	93	6494.43	1.2	3.74	1.97	1.09	8	17	64.8	38.5	5.01	1.39	3.64	0.9	2.24	40	144	8.38	5.55	1.69	0.65	0.46	0.03	66.4	20.1	7.7	5.5
298	0	24	23	0	0	1	1	0	0	2	5	0	0	0	0	0	0	0	0	0	6	0	56	7622.38	0.9	2.77	0.54	0.89	14	18	65.1	40.1	4.43	1	4.13	1.91	1.7	66	223	6	4.26	1.25	0.37	0.11	0.01	70.8	20.9	6.2	1.9
299	0	48	23	0	0	1	1	1	1	2	2	1	0	0	1	0	0	0	0	0	8	1	49	8658.71	1.3	3.05	0.27	1.07	13	14	72	44	5.67	3.55	2.61	0.46	1.21	82	132	6.36	4.5	1.25	0.48	0.11	0.02	70.7	19.7	7.6	1.7
300	0	24	23	0	0	1	0	1	0	4	5	0	0	0	1	0	0	0	0	0	6	1	73	7572.13	2.4	3.79	0.44	1.06	12	20	69.2	41.8	4.48	1.2	3.44	1.19	1.85	103	184	6.02	3.97	1.57	0.35	0.1	0.03	66.3	26	5.7	1.6
301	0	48	23	0	0	4	3	4	4	2	2	0	0	0	0	0	0	0	0	0	7	0	63	7575.18	0.5	2.12	1.15	0.94	21	16	57.8	32.8	4.38	2.27	4.38	1.62	2.14	44	246	6.84	4.8	1.58	0.4	0.06	0	70	23.1	5.9	0.9
302	0	7.5	23	0	0	10	1	4	1	8	2	0	1	1	0	0	0	0	1	1	7	1	60	9944.19	2.2	3.01	0.32	1.05	34	32	61.3	39.9	4.68	2.37	3.27	0.77	1.57	53	134	4.19	2.58	1.06	0.28	0.24	0.03	61.6	25.3	6.6	5.8
303	1	48	23	0	0	8	8	5	5	2	5	1	0	0	1	0	0	0	0	0	23	1	63	49261.6	2.2	4.8	1.64	1.04	29	36	66.9	35.7	5.27	1.31	3.98	1.34	1.89	68	221	5.65	4.1	0.92	0.45	0.15	0.03	72.5	16.3	8	2.7
304	0	48	23	0	0	6	4	4	3	7	2	1	1	0	1	0	0	1	0	0	9	1	71	9999.07	1.2	2.55	0.47	1.05	8	22	61	35.8	4.48	0.91	4.11	1.39	2.34	140	158	4.82	3.25	1.22	0.28	0.04	0.03	67.4	25.4	5.8	0.8
305	0	4	23	0	0	1	1	1	1	4	2	0	0	0	1	0	0	0	0	0	8	1	88	9231.69	3.9	3.99	1.17	0.91	9	16	72.2	44	5.53	4.62	4.76	0.98	2.35	117	234	7.09	5.28	1.05	0.5	0.22	0.04	74.6	14.8	7	3.1
306	0	24	23	0	0	2	1	3	2	2	2	1	1	0	0	0	0	0	0	0	8	1	48	7724.17	0.5	2.25	0.18	1.1	13	17	58	39.7	4.16	1.09	4.18	1.32	2.46	89	125	4.87	2.67	1.72	0.35	0.08	0.05	54.7	35.3	7.2	1.7
307	0	72	23	0	0	2	0	1	0	2	5	0	0	0	0	0	0	0	1	0	6	1	42	9215.68	0.6	2.51	0.27	0.94	27	22	74.1	47.8	5.5	1.95	4.63	0.99	2.78	67	151	5.19	2.83	1.76	0.3	0.28	0.02	54.4	34	5.8	5.4
308	0	48	23	0	0	1	1	2	2	2	1	0	0	0	0	0	0	0	1	0	8	1	63	9768.09	1.5	2.78	0.6	0.98	7	18	69.5	41.4	4.78	0.68	4.98	1.47	3.16	81	170	3.88	2.35	1.1	0.31	0.1	0.02	60.7	28.3	7.9	2.5
309	0	72	23	0	0	4	3	4	3	10	3	0	0	1	1	1	0	0	0	1	8	0	82	7156.2	2.2	4.62	1.27	1.03	19	28	68.1	31.5	5.82	1.05	4.11	1.62	1.96	70	297	6.61	4.87	1.06	0.55	0.12	0.01	73.7	16	8.3	1.9
310	0	24	23	0	0	2	0	2	2	2	2	0	0	0	1	0	0	0	0	0	6	0	61	8348.37	5.5	4.56	0.39	0.94	16	19	70.7	40.9	4.16	1.8	5.04	0.98	3.37	46	170	7.87	5.19	1.9	0.32	0.43	0.03	65.8	24.2	4.1	5.5
311	0	48	23	0	0	0	0	3	2	2	4	1	0	0	1	0	0	0	0	0	9	1	45	9807.23	2.1	3.43	1.23	0.99	38	44	65	41.9	4.39	2.51	5.32	1.07	3.32	530	216	10.12	7.18	2.1	0.71	0.06	0.07	71.1	20.7	7	0.6
312	0	18	23	0	0	11	2	5	4	7	5	0	0	0	1	0	0	0	0	1	7	0	78	10373.4	14.1	4.89	1.27	1.01	18	27	55.7	32.9	4.87	1.23	3.89	1.4	1.96	145	252	7.18	5.78	1.04	0.29	0.04	0.03	80.6	14.4	4	0.5
313	0	12	23	0	0	1	0	1	1	4	2	1	0	0	0	0	0	0	0	0	7	1	74	7238.5	5.8	2.85	0.49	0.97	12	13	62	38	4.18	1.6	4.51	1.02	2.91	52	143	4.83	3.23	1.16	0.33	0.08	0.03	67	24	6.7	1.7
314	0	23	23	0	0	0	0	0	0	2	2	0	0	0	0	0	0	0	0	0	5	0	59	7215.93	0.6	2.81	0.34	1	16	21	64.5	41.6	4.44	1.42	3.87	1.23	2.21	163	215	5.19	3.1	1.53	0.39	0.15	0.02	59.8	29.4	7.4	2.9
315	0	24	23	0	0	1	0	0	2	2	4	0	0	0	0	0	0	0	1	0	5	0	65	7307.59	2.6	3.9	0.56	0.94	11	21	76	41.4	4.56	3.33	3.81	1.07	1.88	64	153	5.19	3.07	1.68	0.3	0.11	0.03	59.3	32.3	5.8	2.1
316	1	22	23	0	0	13	11	5	5	4	5	0	0	0	1	1	0	0	0	0	7	0	85	8439.81	63.3	2.84	3.65	1.1	7	17	63.3	35.8	5.99	0.88	4.53	1.83	2.09	63	239	6.95	5.63	0.56	0.71	0.03	0.02	80.9	8.1	10.2	0.4
317	0	48	23	0	0	0	0	1	1	4	2	0	0	0	0	0	0	0	0	0	9	1	74	7352.2	1.5	2.76	1.3	1.05	8	18	54.8	33.9	5.01	0.95	3.04	1.09	1.6	69	174	4.48	2.95	0.86	0.29	0.36	0.02	65.7	19.3	6.5	8.1
318	0	15	23	0	0	6	5	4	3	7	1	1	0	0	1	1	0	0	1	1	9	1	73	11071.8	2.6	4.88	1.23	0.97	13	29	71.3	38.6	4.66	0.67	2.98	1.38	1.33	120	167	6.72	5.12	1.04	0.32	0.22	0.02	76.3	15.4	4.8	3.2
319	0	48	23	0	0	3	3	4	1	5	2	0	0	1	1	0	0	0	0	0	7	1	69	8812.98	0.2	3.21	1.82	1	7	11	55.1	33.7	10.94	0.73	3.98	1.28	2.04	39	131	4.21	2.74	0.93	0.25	0.26	0.03	65	22	6	6.2
320	0	22	23	0	0	2	0	4	2	4	2	0	0	0	0	0	0	0	0	0	10	0	78	7882.39	2.2	2.05	1.82	1.09	9	15	57.7	36.4	4.82	0.77	4.15	1.68	1.91	46	178	4.51	2.94	1.09	0.33	0.1	0.05	65.2	24.1	7.4	2.2
321	0	72	23	0	0	3	1	3	2	5	1	1	1	0	1	0	0	0	1	1	8	1	70	8576.25	6.1	4.27	0.46	1.04	16	19	60.7	35.7	5.52	1.01	2.82	0.99	1.44	45	156	6.09	3.97	1.61	0.4	0.1	0.01	65.2	26.4	6.6	1.6
322	0	48	23	0	0	3	6	4	4	5	2	0	0	1	1	0	0	0	0	0	14	0	49	15800.7	2.2	3.44	0.51	1.08	7	15	66.6	40.4	7.92	1.68	3.76	0.84	2.12	34	153	3.59	2.18	1.07	0.26	0.07	0.01	60.5	29.9	7.3	2.1
323	0	7	23	0	0	2	2	3	2	5	5	0	0	0	1	0	0	0	0	1	5	1	70	5786.92	0.7	2.87	0.37	1	15	23	63	37.7	5.09	0.68	3.41	1.61	1.5	185	151	2.84	1.36	1.18	0.22	0.07	0.01	48	41.6	7.6	2.5
324	0	23	23	0	0	3	1	1	1	7	1	0	0	1	1	0	0	0	1	0	8	0	78	8703.22	12	4.15	3.28	0.99	12	24	65.6	37.3	7.19	1.44	7.11	1.41	4.63	92	171	6.36	4.53	1.33	0.43	0.06	0.01	71.2	21	6.7	0.9
325	0	24	23	0	0	12	4	5	3	12	3	0	0	1	1	1	0	1	0	1	13	0	69	14150.5	3.3	2.43	0.32	1.23	10	16	61.2	35.9	4.41	1.33	3.08	1.11	1.57	50	147	5.46	3.93	1.1	0.27	0.13	0.03	71.8	20.2	5	2.4
326	1	4.5	23	0	0	13	2	4	2	3	1	0	0	0	1	0	0	0	0	0	11	1	60	85671.8	17.5	2.61	0.45	1.05	18	21	70.1	40.9	5.61	1.13	5.39	1.33	3.4	90	187	6.59	4.71	1.16	0.45	0.24	0.03	71.5	17.6	6.8	3.6
327	0	24	23	0	0	2	2	2	2	5	3	0	0	0	0	0	0	0	0	1	4	1	62	4120.71	0.5	2.4	0.31	1.17	14	16	58.7	38	5.01	0.78	2.39	0.95	1.16	96	144	4.11	2.74	1	0.31	0.05	0.01	66.9	24.2	7.6	1.2
328	0	72	23	0	0	17	12	5	5	3	1	1	0	0	1	0	0	0	0	0	8	1	52	12536.1	23.6	3.53	0.22	1.03	19	18	70.7	44.6	4.74	1.42	4.18	1.14	2.63	86	123	9.72	7.45	1.39	0.76	0.12	0	76.6	14.3	7.8	1.3
329	0	24	23	0	0	5	2	4	2	2	3	0	0	0	0	1	0	0	0	0	10	0	69	10371.4	0.9	3.13	0.34	1.07	11	18	70.8	43.5	5.01	0.64	3.84	1.24	2.24	68	174	5.14	2.86	1.74	0.37	0.13	0.04	55.8	33.8	7.1	2.6
330	0	72	23	0	0	2	1	2	1	6	2	0	0	1	1	0	0	0	0	0	7	0	68	8226.07	2.2	3.91	0.72	1	19	25	74.7	43.6	7.31	1.82	5.98	1.25	3.64	124	221	6.89	4.6	1.78	0.37	0.12	0.02	66.8	25.8	5.4	1.7
331	0	48	23	0	0	3	1	2	1	2	2	1	0	0	1	0	0	0	0	0	6	1	50	7399.44	1.8	4.62	0.94	0.9	17	16	65.1	38.3	4.57	3.31	4.4	0.75	2.72	71	153	7.08	4.48	1.99	0.52	0.07	0.02	63.4	28	7.3	1
332	0	48	23	0	0	0	0	1	1	8	2	0	0	1	1	0	0	0	1	1	7	0	70	7302.39	1	4.29	0.3	0.99	33	25	68	39.2	7.26	1.44	3.4	1.14	1.9	38	166	6.8	4.38	1.96	0.37	0.08	0.01	64.5	28.8	5.4	1.2
333	1	14	23	0	0	1	0	1	0	3	2	1	1	0	1	0	0	0	0	0	8	1	55	8352.11	40.9	4.19	0.35	0.96	11	15	63.1	37.9	5.7	1.85	5.57	2.47	2.68	75	162	12.05	9.44	1.58	0.98	0.04	0.01	78.3	13.1	8.1	0.4
334	0	24	23	0	0	1	0	2	1	2	5	0	0	0	1	0	0	0	0	0	16	0	63	11817.4	2.3	3.66	1.25	1.1	13	22	67.8	39.6	3.99	0.89	3.19	1.5	1.36	45	134	4.41	2.72	1.34	0.3	0.04	0.01	61.8	30.4	6.8	0.8
335	0	24	23	0	0	0	0	2	2	3	2	0	1	0	1	0	0	0	0	0	7	1	65	7586.9	1.3	3.3	0.39	0.98	15	24	67.7	40.8	5.17	1.26	5.3	1.24	3.54	107	180	4.7	2.77	0.89	0.47	0.49	0.08	59.1	18.9	10	10.3
336	0	24	23	0	0	5	3	3	2	4	3	0	0	0	0	1	0	0	0	0	6	1	71	7237.64	1.3	2.35	0.47	1.09	10	19	61.5	37.1	4.88	0.99	2.74	1	1.43	40	150	5.25	3.69	0.92	0.48	0.15	0.01	70.2	17.6	9.2	2.8
337	0	72	23	0	0	3	1	2	1	5	2	0	0	0	1	0	0	0	0	0	6	1	72	8058.36	1.7	2.76	1.44	1.06	19	24	63.7	38.5	4.88	1.06	2.33	0.87	1.1	72	195	5.77	3.65	1.52	0.37	0.2	0.03	63.3	26.4	6.4	3.4
338	0	48	23	0	0	3	2	2	1	5	2	0	0	1	1	0	0	0	0	0	9	1	60	10695.4	1	2.57	0.26	0.98	21	18	61.5	43.9	5.01	1.8	3.65	0.87	2.22	112	158	5.97	4.15	1.27	0.35	0.18	0.02	69.6	21.3	5.8	2.9
339	0	18	23	0	0	2	2	4	3	8	2	0	0	0	0	0	0	0	0	1	9	0	74	8596.84	2.1	2.81	0.35	0.98	25	38	61.4	39.2	5.29	1.33	3.23	1.68	1.19	60	167	4.52	3.19	0.75	0.25	0.29	0.04	70.6	16.5	5.5	6.5
340	0	7	23	0	0	1	1	1	1	6	5	1	0	1	1	0	0	0	0	0	4	1	53	6736.63	0.9	2.91	0.27	0.96	20	16	62.6	42.1	8.1	1.68	4.15	1.01	2.62	71	148	8.36	5.81	1.73	0.61	0.16	0.05	69.5	20.7	7.3	1.9
341	0	48	23	0	0	10	18	5	5	7	1	1	1	1	1	0	0	0	0	0	11	1	81	17747.8	40.2	3.78	0.55	1.01	39	36	67.4	35.9	7.23	1.16	3.3	0.88	1.7	90	153	10.94	9.62	0.81	0.51	0	0	88	7.4	4.6	0
342	0	48	22	0	0	1	0	3	2	7	2	1	0	0	1	0	0	0	1	1	8	1	72	8906.14	0.7	2.95	0.61	1.06	9	12	62.7	37.7	6.02	1.35	3.87	0.78	2.55	51	153	3.83	2.22	0.95	0.39	0.26	0.01	57.9	24.9	10.1	6.8
343	0	72	22	0	0	1	1	1	1	2	5	0	1	0	0	0	0	0	0	0	7	1	51	7799.61	0.4	2.57	0.27	1.03	32	17	65.2	40.3	4.24	2.7	2.37	0.81	0.96	84	147	4.66	3.14	0.94	0.29	0.26	0.03	67.6	20.1	6.1	5.5
344	0	48	22	0	0	8	8	4	4	4	2	1	0	0	1	0	0	0	0	0	12	1	84	14539.4	4.4	3.62	0.78	0.97	10	24	70.3	39.2	4.54	1.02	3.45	0.97	1.9	84	216	5.99	4.51	0.83	0.46	0.14	0.05	75.5	13.8	7.6	2.3
345	0	48	22	0	0	1	1	1	1	2	2	0	0	0	0	0	0	0	0	0	7	1	49	6421.89	2.2	2.65	0.26	0.97	90	34	65.5	42.9	6.59	2.5	6.11	1.05	4.19	199	136	9.3	5.04	3.47	0.64	0.13	0.02	54.2	37.4	6.8	1.4
346	0	12	22	0	0	10	4	4	1	6	3	0	0	1	1	1	0	0	1	0	10	0	66	11985.4	13.7	3.33	1.45	1.06	17	21	65.7	38.8	5.82	1	4.22	1.04	2.64	62	200	6.08	3.74	1.88	0.38	0.06	0.02	61.7	30.9	6.2	0.9
347	0	11	22	0	0	5	3	3	3	4	1	0	0	0	1	0	0	0	1	0	11	1	75	11198.2	1.1	2.87	0.84	1	11	19	70.5	40.6	5.34	1.59	4.92	1.39	2.85	90	155	6.04	4.11	1.49	0.29	0.11	0.04	68	24.7	4.9	1.8
348	0	18	22	0	0	2	1	2	1	2	3	0	0	0	0	0	0	0	0	0	6	0	35	7263.64	63.5	4.85	0.41	1	5	10	63.2	34.2	6.03	0.67	3.1	0.93	1.75	47	131	6.92	3.76	2.5	0.54	0.09	0.03	54.3	36.1	7.8	1.3
349	0	11	22	0	0	13	10	4	3	6	1	0	0	0	0	0	0	0	1	1	7	1	67	7594.23	0.2	3.98	0.44	0.89	10	19	69.4	41.5	4.03	1.56	6.45	1.13	4.51	91	148	8.02	6.17	1.28	0.46	0.07	0.04	77	16	5.7	0.8
350	0	5	22	0	0	7	6	4	3	5	1	1	0	0	1	0	0	0	0	1	11	1	56	11470.9	5.6	3.15	0.3	0.98	12	16	64.8	39.4	4.53	1.9	4.14	0.81	2.54	51	176	10.31	8.11	1.21	0.39	0.57	0.03	78.6	11.8	3.8	5.5
351	0	48	22	0	0	1	0	1	1	3	2	1	0	0	1	0	0	0	0	0	8	1	57	8285.71	2.1	3.08	0.29	0.99	37	27	74.5	41.3	4.9	2.7	5.02	1.18	2.95	80	166	9.75	6.29	2.5	0.65	0.25	0.06	64.6	25.6	6.6	2.6
352	0	20	22	0	0	2	1	3	2	7	5	0	1	0	1	0	0	0	0	1	4	1	72	5632.86	2.2	2.81	0.48	1.07	9	17	60.8	38.5	4.57	0.9	2.92	0.91	1.63	145	139	4.79	3.04	1.32	0.34	0.05	0.04	63.4	27.6	7.1	1.1
353	0	48	22	0	0	1	0	1	1	5	2	0	0	0	1	0	0	0	0	0	6	1	75	6503.26	2.2	2.69	0.34	1.14	6	13	55.1	34.5	4.13	0.57	3.64	1.29	1.92	82	173	3.86	2.04	1.28	0.25	0.19	0.1	52.8	33.1	6.6	4.9
354	0	24	22	0	0	16	15	5	5	5	1	1	0	0	0	0	0	0	0	1	9	1	70	12305.9	6	4.85	1.82	1.15	13	26	86	49.6	5.01	0.91	3.07	1.19	1.49	330	210	6.08	4.56	1.01	0.48	0.01	0.02	75.1	16.6	7.9	0.1
355	0	6	22	0	0	1	0	0	0	6	5	0	0	1	1	0	0	0	1	0	8	0	67	9285.52	1.5	4.14	0.53	1.11	20	15	73.7	41.9	12.19	0.9	3.83	1.45	1.7	59	176	5.94	3.48	2.05	0.32	0.08	0.01	58.5	34.7	5.4	1.3
356	0	48	22	0	0	0	0	1	1	6	1	0	0	1	1	0	0	0	1	0	8	0	66	9411.9	1.6	2.83	0.44	0.92	17	18	69.3	42.9	7.9	1.53	4.4	1.33	2.48	141	219	5.7	3.98	1.15	0.43	0.1	0.04	69.7	20.1	7.6	1.8
357	0	24	22	0	0	0	0	0	0	5	1	1	1	0	1	0	0	0	1	0	6	1	78	7311.08	0.4	2.27	0.61	1.04	9	14	54.4	34	4.76	1.42	4.38	1.27	2.47	60	165	3.74	2.45	0.99	0.26	0.02	0.02	65.6	26.5	6.9	0.6
358	0	48	22	0	0	0	0	1	0	3	1	0	0	0	1	0	0	0	0	0	7	1	65	7699.01	2.2	3.14	0.25	1.1	18	20	62.4	42.8	5.03	1.74	3.24	0.94	1.64	42	143	7.95	5.88	1.59	0.39	0.07	0.02	74	20	4.9	0.9
359	0	24	22	0	0	1	0	2	1	2	1	1	1	0	0	0	0	0	0	0	6	1	64	7476.98	0.5	2.56	0.24	1.02	8	18	55.7	34.8	5.36	0.73	3.73	1.63	1.63	107	155	5.2	3.25	1.48	0.35	0.11	0.01	62.4	28.5	6.6	2.2
360	0	15	22	0	0	5	3	3	2	3	3	0	0	0	0	1	0	0	0	0	10	1	60	10722.2	0.3	2.77	0.21	1.05	16	16	68.5	40.9	5.35	1.09	2.89	1.07	1.33	42	101	6.37	4.11	1.58	0.46	0.18	0.04	64.7	24.7	7.2	2.8
361	0	48	22	0	0	2	1	2	1	8	2	0	0	0	1	0	0	0	0	1	6	1	82	5971.47	2.4	3.29	1.04	1.04	12	19	69.2	40.7	5.36	1.8	4.69	1.28	2.46	274	177	6.16	3.55	1.61	0.4	0.58	0.02	57.6	26.2	6.5	9.4
362	0	24	22	0	0	1	0	2	1	6	1	1	1	1	1	0	1	0	1	0	7	1	68	8003.81	1.4	4.08	0.44	0.99	7	15	66.8	38.8	3.8	1.3	3.9	1.08	2.09	55	151	6.18	3.49	1.97	0.29	0.4	0.03	56.5	31.8	4.7	6.5
363	0	24	22	0	0	1	1	2	2	2	5	0	0	0	1	0	0	0	0	0	12	0	70	54409.8	0.7	2.87	0.69	0.91	20	27	76.7	47.3	5.08	1.31	3.33	1.25	1.63	157	212	4.88	2.95	1.57	0.24	0.1	0.02	60.4	32.3	4.8	2
364	0	48	22	0	0	13	6	5	4	3	2	0	0	0	1	0	0	0	0	0	11	0	67	11518.6	4.4	3.62	0.57	1.05	19	45	61.3	36.7	5.13	0.98	4.64	1.19	2.92	611	245	8.68	6.82	1.14	0.65	0.05	0.02	78.6	13.1	7.5	0.5
365	0	21	22	0	0	14	7	5	4	11	3	0	0	1	1	1	0	1	0	0	11	0	79	19340.8	8	4.19	0.45	1.06	23	19	71.5	40.8	10.25	0.72	3.34	0.88	2.03	61	206	10.29	8.66	1.04	0.53	0.03	0.03	84.1	10.1	5.2	0.3
366	1	21	22	0	0	9	9	5	5	10	3	0	0	1	1	1	0	1	2	0	15	0	73	20956.4	1.5	2.03	4.46	1.12	117	73	58.4	36.6	5.77	1.44	5.29	0.82	3.59	593	257	11.43	9.45	1.29	0.6	0.08	0.01	82.6	11.3	5.3	0.7
367	0	48	22	0	0	1	1	1	1	7	2	0	0	0	1	0	0	0	1	1	9	1	72	10245.6	1.7	3.04	0.45	0.97	11	18	61.7	38.1	4.97	1.24	3.4	1.29	1.44	65	194	3.35	2.03	0.57	0.3	0.43	0.02	60.9	16.9	8.9	12.7
368	1	3	22	0	0	22	8	5	4	4	3	0	0	0	1	1	0	0	0	0	13	0	75	78018.4	33.2	2.78	4.25	1.27	27	54	67.5	40.5	7.19	0.9	3.54	1.5	1.47	314	360	8.46	6.62	1.15	0.69	0	0	78.3	13.6	8.1	0
369	0	22	22	0	0	0	0	1	1	7	2	0	0	1	1	0	0	0	0	0	7	1	71	8768.35	2	2.59	0.37	1.01	44	42	69.2	39.5	8.21	3.06	5.07	0.84	3.07	89	188	4.69	1.87	2.28	0.38	0.14	0.02	40	48.4	8.1	3
370	0	6	22	0	0	0	0	2	1	4	5	0	0	0	0	0	0	0	1	0	10	0	73	10297.6	3.2	3.05	0.79	0.99	15	20	68.9	39.4	5.6	1.51	4.38	1.27	2.39	91	187	6.58	3.72	2.41	0.38	0.06	0.01	56.5	36.7	5.8	0.9
371	0	72	22	0	0	6	10	2	4	3	1	0	0	0	1	0	0	0	2	0	13	0	49	15891.1	0.4	2.16	0.28	1.03	6	17	56.6	36.2	4.57	0.49	3.54	1.25	1.78	52	133	4.18	2.62	1.08	0.34	0.12	0.02	62.8	25.8	8.2	2.8
372	0	26	22	0	0	2	0	4	0	5	1	0	0	0	1	0	0	0	1	0	8	1	72	8343.26	3	2.45	0.52	1.01	12	22	59.2	34.6	5.32	1.37	3.88	1.44	1.85	72	166	6.27	4.48	1.26	0.39	0.11	0.03	71.4	20.2	6.1	1.8
373	1	10.5	22	0	0	8	8	5	4	2	2	1	0	0	1	0	0	0	0	0	10	1	52	14607.3	2.1	2.63	0.67	1.12	20	19	60.6	38.7	4.4	0.78	3.05	0.9	1.64	92	148	8.94	6.76	1.3	0.65	0.17	0.06	75.5	14.6	7.3	2
374	0	48	22	0	0	5	4	4	4	5	2	0	0	0	1	0	0	0	1	1	10	1	70	10279.9	1.7	2.89	0.43	1.11	11	16	67	36.7	5.7	0.87	3.41	1.23	1.77	74	122	4.1	2.21	1.45	0.26	0.08	0.1	54	35.3	6.4	1.9
375	0	24	22	0	0	4	4	3	1	2	2	0	0	0	1	0	0	0	0	0	8	1	63	7731.62	0.6	2.61	0.45	0.98	14	18	65.7	39.8	5.5	3.26	4.83	1.29	2.67	150	158	4.98	3.06	1.41	0.35	0.15	0.01	61.2	28.4	7.1	3.1
376	0	16.5	22	0	0	3	3	3	3	12	1	0	0	1	1	0	1	0	0	1	7	1	82	8414.42	16.3	4.86	0.89	0.94	9	15	64.5	36.3	9.09	1.64	3.34	0.98	1.82	138	168	9.13	6.1	1.92	0.7	0.38	0.03	66.9	21	7.6	4.2
377	1	23.5	22	0	0	7	3	4	3	4	3	0	0	0	0	1	0	0	0	0	10	0	71	10576.5	6.3	3.34	1.6	1.08	25	36	74.3	45.2	5.64	1.11	3.09	1.24	1.45	117	201	6.47	3.39	2.53	0.46	0.07	0.02	52.3	39.1	7.2	1.1
378	1	27	22	0	0	12	0	4	0	2	1	0	0	0	0	0	0	0	0	0	6	1	47	7545.06	5.4	2.97	0.81	0.99	11	16	70.9	40.6	5.21	1.29	4.68	1.11	2.86	81	148	7.16	5.28	1.28	0.5	0.09	0.01	73.8	17.8	7	1.2
379	1	20	22	0	0	16	13	5	5	4	3	0	1	0	0	1	0	0	0	0	13	0	77	20639.6	18.3	3.52	4.3	1.01	19	25	60.2	36.8	6.02	1.38	4.93	1.22	2.96	85	184	7.74	6.41	0.91	0.38	0.02	0.02	82.9	11.8	4.9	0.2
380	0	72	22	0	0	12	10	4	4	8	1	0	0	1	1	0	0	0	1	1	8	1	69	7904.79	1	2.25	0.78	1.02	35	26	69.5	42.4	7.19	1.44	6.75	1.18	4.65	153	164	5.89	3.61	1.91	0.31	0.04	0.02	61.3	32.4	5.2	0.7
381	1	17.5	22	0	0	9	2	4	4	2	1	0	0	0	0	0	0	0	1	0	8	0	61	11558	0.7	2.72	0.88	1.05	13	16	60.8	37.2	5.06	0.82	4.39	1.5	2.21	79	170	4.79	3.28	0.83	0.27	0.4	0.01	68.3	17.4	5.7	8.4
382	0	12	22	0	0	5	5	4	4	3	1	0	0	0	1	0	0	0	1	0	11	0	61	13781.7	1.3	2.28	6.74	0.92	18	23	62.9	39	4.69	2.11	3.02	1.02	1.37	36	148	5.75	3.16	2.26	0.22	0.05	0.06	54.9	39.3	3.9	0.9
383	1	6	22	0	0	0	0	0	0	2	5	1	0	0	0	0	0	0	0	0	7	1	48	9778.82	1.9	2.76	0.44	1.06	23	23	65.6	40.8	4.52	2.09	5.08	0.95	3.12	174	189	11.9	8.66	2.32	0.66	0.23	0.03	72.8	19.5	5.5	1.9
384	0	24	22	0	0	1	1	2	2	5	2	0	0	0	0	0	0	0	0	1	9	1	49	6606.2	7.6	2.89	0.39	1.04	24	24	61.9	39.6	4.61	0.94	3.94	1.33	2.08	118	185	4.96	3.16	1.03	0.42	0.32	0.03	63.7	20.8	8.4	6.4
385	0	48	22	0	0	1	0	3	1	2	5	0	0	0	1	0	0	0	0	0	8	1	64	9458.59	0.7	3.11	0.46	1.18	16	21	63.9	38	5.14	1.46	3.41	0.99	1.91	67	148	4.9	2.56	1.56	0.37	0.38	0.03	52.3	31.8	7.5	7.7
386	0	0.5	22	0	0	0	0	1	0	5	5	0	0	0	0	0	0	0	0	1	5	0	64	4776.94	1.6	2.98	0.23	0.89	28	31	56.8	35.1	4.42	0.51	4.45	1.63	2.32	76	173	3.96	2.25	1.34	0.27	0.08	0.02	56.8	34.1	6.8	1.9
387	0	72	22	0	0	3	3	3	2	7	1	0	0	0	0	0	0	0	0	1	7	1	72	7111.08	0.6	2.47	0.69	0.99	17	25	65.8	39.9	4.92	0.82	4.05	1.49	2.02	84	177	7.6	4.85	2.13	0.36	0.22	0.04	63.7	28	4.8	2.9
388	0	24	22	0	0	2	0	4	0	3	5	0	0	0	1	0	0	0	0	0	12	0	70	10318.9	6.4	3.81	0.54	0.97	19	24	65.8	38.3	5.18	1.03	4.5	1.47	2.27	126	243	9.52	7.17	1.77	0.48	0.07	0.03	75.4	18.6	5	0.7
389	0	72	22	0	0	2	0	2	1	7	5	0	0	0	1	0	0	0	1	1	10	1	75	8068.71	0.8	2.55	0.35	1.03	26	48	62.2	38.4	4.58	1.66	3.1	1.15	1.59	47	186	5.62	3.31	1.36	0.46	0.45	0.04	58.7	24.3	8.1	8.1
390	0	72	22	0	0	0	0	1	1	2	2	0	0	0	1	0	0	0	1	0	7	0	56	7436.39	0.7	2.25	0.29	0.97	23	20	67.6	43.1	5.34	1.99	4.75	1.31	2.6	87	200	7.25	4.32	2.25	0.48	0.16	0.04	59.8	31	6.6	2.1
391	0	20.5	22	0	0	1	0	1	1	2	2	0	0	0	1	0	0	0	0	0	7	0	55	7912.24	1.2	3.1	0.33	1.04	79	48	66.2	41	5.08	0.8	4.58	1.65	2.34	47	150	4.65	2.28	1.95	0.35	0.05	0.02	49.2	41.8	7.5	1.1
392	1	21	22	0	0	0	0	2	1	2	3	0	0	0	1	1	0	0	0	0	6	0	59	7290.3	5.3	2.99	1.32	1.02	16	18	66.3	36.9	6.4	1.05	4.07	1.33	2.22	66	154	8.01	4.68	2.49	0.68	0.14	0.02	58.5	31.1	8.5	1.7
393	0	24	22	0	0	2	2	2	2	5	2	0	0	1	1	0	0	0	1	0	11	0	58	14284.2	2	3.34	0.4	1.01	21	20	68.8	39.7	6.56	2.52	7.07	1.14	4.54	58	161	5.9	3.61	1.87	0.34	0.05	0.03	61.3	31.7	5.7	0.9
394	0	72	22	0	0	11	3	4	2	8	5	1	0	1	1	0	0	0	1	1	6	1	66	7688.17	1.7	3.52	0.3	1	20	18	62.9	39.7	16.81	1.03	5.91	1.11	4	44	146	7.03	4.28	2.03	0.54	0.15	0.03	60.9	28.9	7.6	2.2
395	0	48	22	0	0	0	0	0	0	5	5	0	0	0	1	0	0	0	0	1	7	0	49	7434.26	2.4	3.58	0.31	1.07	16	19	60.8	38.7	4.74	0.66	3.31	0.79	1.93	109	148	6.98	4.7	1.62	0.47	0.16	0.03	67.2	23.2	6.8	2.3
396	0	48	22	0	0	1	1	1	1	5	2	0	0	1	1	0	0	0	1	0	7	0	66	6638.99	1.3	3.25	0.78	0.98	38	23	62.5	39.3	6.62	1.85	4.55	1.27	2.56	50	149	6.41	3	2.79	0.44	0.14	0.04	46.7	43.6	6.9	2.2
397	0	20	22	0	0	5	5	3	3	4	1	1	1	0	0	0	0	0	0	0	3	1	72	4835.21	1.4	2.32	1.22	1.02	17	21	63.7	38.2	6.99	1.3	5.35	1.5	3.2	144	175	6.01	3.22	1.66	0.45	0.64	0.04	53.5	27.7	7.5	10.6
398	0	72	22	0	0	5	2	3	1	2	2	1	0	0	1	0	0	0	0	0	7	1	52	7095.16	0.9	2.88	0.34	1.07	23	17	64	38.6	5.67	2.03	3.74	0.86	2.12	103	176	7.41	3.5	2.83	0.41	0.59	0.08	47.2	38.1	5.6	8
399	0	48	22	0	0	0	0	1	0	5	2	0	0	1	0	0	0	0	0	0	6	0	64	5919.94	2.8	2.97	0.22	1.07	11	17	61.2	38.1	8.33	1.54	5.67	1.18	3.79	59	155	6	3.31	1.97	0.45	0.24	0.03	55.2	32.8	7.5	4
400	0	48	22	0	0	3	2	1	1	3	2	0	0	0	1	0	0	0	0	0	8	0	66	7853.1	2.9	2.93	0.44	1.01	16	30	59.6	38	4.48	1.56	5.47	1.31	3.26	61	160	5.22	2.61	2.16	0.3	0.12	0.03	50.1	41.4	5.7	2.3
401	1	8	22	0	0	2	0	4	1	2	2	0	1	0	1	0	0	0	1	0	8	1	65	10455.2	0.9	2.49	1.21	1.1	18	18	64.3	42.9	4.94	1.57	4.66	1.12	2.86	83	177	6.03	4.15	1.31	0.47	0.07	0.03	68.8	21.8	7.8	1.1
402	0	5	22	0	0	4	4	3	3	8	2	0	0	0	1	0	0	0	0	1	8	0	84	8730.29	1.9	3.26	0.4	1.16	6	16	69.4	38.5	4.53	0.72	3.13	1.12	1.59	55	161	4.65	3.43	0.72	0.26	0.21	0.03	73.9	15.6	5.5	4.4
403	0	48	22	0	0	11	3	4	3	4	1	0	0	0	1	0	0	0	1	0	10	1	90	12831.8	104	4.22	0.68	1.04	9	25	68.8	31.6	5.35	0.43	3.37	1.12	1.69	292	228	7.34	4.94	1.1	0.57	0.71	0.02	67.5	14.9	7.8	9.6
404	0	48	22	0	0	1	0	2	2	4	1	0	0	0	1	0	0	0	0	0	7	0	74	8679.73	1.7	3.41	0.33	1.08	10	18	68.1	40.4	5.87	2.83	4.41	0.9	2.7	94	173	5.99	3.59	1.69	0.53	0.15	0.03	60	28.2	8.8	2.5
405	0	48	22	0	0	7	2	3	1	2	2	0	1	0	0	0	0	0	0	0	8	1	54	8196.34	0.5	1.95	0.31	1.07	11	17	58	36	4.67	0.76	3.08	1.37	1.46	74	142	4.12	2.53	1.22	0.26	0.09	0.02	61.4	29.7	6.3	2.2
406	0	25	22	0	0	4	2	2	2	7	1	1	0	0	1	0	0	0	0	1	7	1	79	7576.39	2.4	2.91	0.81	1	11	23	59.3	34.3	4.43	1.04	4.81	1.15	3.12	75	200	8.49	4.95	1.83	0.48	1.17	0.06	58.2	21.6	5.7	13.8
407	0	8	22	0	0	4	3	4	4	2	1	0	0	0	0	0	0	0	0	0	10	0	64	11275.4	3.9	2.8	0.34	1.12	12	18	62.3	37	6.24	0.66	3.33	1.69	1.34	76	199	4.91	2.79	1.47	0.41	0.23	0.01	56.8	29.9	8.3	4.7
408	1	6.5	22	0	0	16	15	5	5	7	1	0	0	0	0	0	0	0	2	1	15	1	82	19834.6	9.9	2.77	2.97	1.13	8	18	61.4	39	8.02	0.58	3.69	1.38	1.94	96	172	10.52	8.22	1.09	0.99	0.2	0.02	78.1	10.4	9.4	1.9
409	0	14	22	0	0	0	0	0	0	4	2	0	1	0	1	0	0	0	1	0	10	1	75	10314.2	2.4	2.94	0.3	1.08	11	21	64.8	37.2	4.85	1.8	3.32	1.23	1.49	95	171	7.23	4.39	1.64	0.72	0.41	0.07	60.7	22.7	10	5.7
410	0	72	22	0	0	4	2	2	1	3	2	1	0	0	0	0	0	0	0	0	8	1	55	9971.82	1.8	3.71	0.37	0.93	17	20	57.7	35.6	4.67	0.77	4.38	1.33	2.58	40	160	6.97	4.36	1.7	0.58	0.3	0.03	62.5	24.4	8.4	4.3
411	0	24	22	0	0	0	0	0	0	4	5	1	1	0	0	0	0	0	0	0	7	1	78	8388.87	0.6	2.28	0.32	1.04	10	19	58.9	39.2	5.49	1.25	2.8	0.89	1.54	77	146	6.14	4.43	1.1	0.38	0.2	0.03	72.1	18	6.2	3.3
412	0	48	22	0	0	2	1	1	1	5	2	0	0	1	1	0	0	0	0	0	5	0	59	6987.73	0.6	2.64	0.21	0.99	17	18	61.3	39.4	5.77	1.59	3.57	0.98	2.07	64	180	4.49	2	2.13	0.25	0.09	0.02	44.4	47.4	5.6	2.1
413	0	48	22	0	0	3	3	2	2	4	1	0	1	0	0	0	0	0	1	0	10	1	72	10285.1	0.6	3.6	0.37	1.02	22	24	49.9	30.6	5.2	0.55	3.34	1.37	1.67	63	148	4.05	2.51	1.03	0.36	0.12	0.03	62.1	25.3	8.8	3.1
414	0	23.5	22	0	0	7	4	3	2	2	1	1	0	0	0	0	0	0	1	0	8	1	62	10297.7	2.7	2.99	0.36	1.03	44	36	60.6	34.3	4.62	0.97	2.26	0.9	1.08	93	195	10.75	7.44	2.09	0.92	0.27	0.03	69.3	19.4	8.5	2.5
415	0	26	22	0	0	1	0	2	1	5	2	0	0	0	1	0	0	0	0	1	4	1	57	6172.88	0.6	2.1	0.16	1.22	19	20	57.4	38	5.13	0.58	3.29	1.16	1.68	60	166	4.38	2.99	0.98	0.3	0.1	0.01	68.2	22.3	7	2.2
416	0	7.5	22	0	0	1	0	1	1	2	5	0	0	0	1	0	0	0	0	0	4	0	53	5901.52	0.9	2.59	0.2	1.02	17	19	62.6	40.3	5.25	1.92	3.27	1.28	1.37	60	155	6.45	4.49	1.41	0.27	0.25	0.03	69.7	21.9	4.2	3.8
417	0	48	22	0	0	2	1	2	1	5	1	0	0	1	0	0	0	0	1	0	9	1	62	9387.92	2.6	2.79	0.19	1.02	24	18	63.8	39.7	9.63	1.57	4.03	1.03	2.41	109	138	5.18	3.83	1.01	0.27	0.04	0.03	73.9	19.4	5.3	0.8
418	0	48	22	0	0	3	2	2	1	5	2	1	1	1	0	0	0	0	0	0	7	1	44	8440.81	1.6	3.59	0.39	1.02	12	15	68.2	42.8	13.08	1.83	5.05	1.03	3.4	101	150	8.51	5.81	2.03	0.45	0.19	0.03	68.2	23.9	5.3	2.2
419	1	12	22	0	0	0	0	0	0	2	5	0	0	0	1	0	0	0	0	0	7	1	55	8419.06	0.5	2.05	0.32	1.02	16	23	67.7	41	5.71	1.1	3.45	1.51	1.52	78	168	5.23	3.38	1.39	0.33	0.09	0.04	64.5	26.6	6.4	1.7
420	0	48	22	0	0	0	0	2	2	5	2	0	0	1	1	0	0	0	0	0	8	1	46	7871.46	1.1	2.66	0.19	0.97	30	26	69.8	41.7	13.32	4.29	5.92	0.91	3.73	208	129	7.97	4.92	2.5	0.43	0.1	0.02	61.8	31.3	5.3	1.3
421	0	72	22	0	0	1	1	2	2	8	1	0	1	1	1	0	0	0	1	0	7	1	81	5559.76	1.7	4.15	0.45	0.93	20	28	75.8	43.2	7.57	4.4	6.12	1.21	3.79	70	176	6.52	5.11	0.82	0.52	0.06	0.01	78.4	12.6	8	0.9
422	0	48	22	0	0	0	0	0	0	8	5	0	0	0	1	0	0	0	0	1	7	0	78	7981.4	0.7	2.73	0.36	1.03	11	18	56.6	35.3	5.17	2.76	4	1.01	2.28	38	156	4.48	3.11	0.88	0.34	0.15	0	69.5	19.6	7.5	3.3
423	0	72	22	0	0	3	0	2	2	3	2	1	1	0	1	0	0	0	1	0	10	1	49	10592.5	2.8	3.06	0.27	0.87	21	21	66.8	43.6	4.39	2.02	3.45	0.95	1.89	61	161	10.28	6.29	2.3	0.56	1.06	0.07	61.1	22.4	5.5	10.3
424	0	24	22	0	0	7	5	4	4	5	2	0	0	1	1	0	0	0	0	0	10	1	68	8809.62	2.1	2.53	0.5	1.1	24	21	61.2	40.8	7.9	3.09	5.61	1.01	3.42	43	145	6.17	4.58	1.04	0.51	0.03	0.01	74	16.9	8.3	0.6
425	0	48	22	0	0	17	15	4	4	10	1	0	0	1	1	0	0	0	0	1	9	0	78	13315.6	4.2	4.47	1.52	1	22	22	70.3	41.4	8.19	6.32	6.55	0.86	3.61	211	209	8.48	5.35	2	0.62	0.48	0.03	63	23.6	7.3	5.7
426	0	24	22	0	0	6	1	1	1	2	2	1	0	0	1	0	0	0	0	0	7	1	65	8241.82	1.1	3.12	0.38	1.08	22	20	65.1	43.3	5.16	1.72	3.65	0.87	2.11	150	203	6.21	3.59	2.08	0.42	0.1	0.02	57.8	33.5	6.7	1.6
427	0	72	22	0	0	8	6	4	4	4	1	0	0	0	1	0	0	0	0	0	8	0	89	8282.08	35	4.48	0.32	1.04	13	22	59.2	36.1	5.07	0.57	4.21	2.07	1.75	43	190	5.38	3.41	1.23	0.32	0.38	0.04	63.5	22.8	6	7
428	0	48	22	0	0	1	1	1	1	4	5	0	0	0	0	0	0	0	0	0	8	0	74	9678.25	7.1	3.23	0.52	0.99	7	19	60.9	35.5	4.71	1.47	4.09	1.35	2.3	196	183	3.23	1.6	1.18	0.32	0.11	0.02	49.4	36.6	9.8	3.5
429	0	48	22	0	0	8	6	4	3	8	3	0	0	0	0	1	0	1	1	0	9	0	80	10130.4	1.8	3.46	3.11	1.17	24	34	63.4	34.3	4.83	0.82	2.6	0.86	1.33	42	232	4.38	2.61	1.12	0.33	0.3	0.02	59.5	25.6	7.5	6.9
430	0	24	22	0	0	3	2	1	0	5	2	0	0	1	1	0	0	0	1	0	4	0	52	7231.57	1.1	2.66	0.23	0.98	17	20	67.9	42	11.62	2.87	4.64	1.4	2.57	66	172	7.83	4.74	2.55	0.43	0.09	0.02	60.6	32.6	5.5	1.1
431	0	48	22	0	0	5	2	2	2	3	2	1	1	0	1	0	0	0	0	0	7	1	49	8760.37	2.2	3.4	0.34	1.05	37	33	74.1	44	5.22	1.24	3.76	1.07	2.05	132	174	7.48	5.29	1.44	0.54	0.18	0.03	70.7	19.2	7.2	2.4
432	0	24	22	0	0	4	8	3	4	4	2	1	0	0	0	0	0	0	0	0	12	1	76	13731.4	2.2	6.03	0.48	1.05	6	13	55.7	32.2	4.65	1.24	5.82	1.53	3.25	74	144	5.07	2.69	2.01	0.31	0.05	0.01	53	39.6	6.1	1.1
433	0	72	22	0	0	1	1	2	1	5	2	1	1	1	1	0	0	0	1	0	8	1	64	8910.53	0.9	2.38	1.13	1.08	11	20	67.1	40.8	6.95	2.23	4.7	1.08	2.69	267	148	5.73	3.8	1.4	0.49	0.03	0.01	66.3	24.5	8.5	0.5
434	0	48	22	0	0	0	0	1	0	3	1	1	1	0	1	0	0	0	0	0	10	1	67	10135.3	0.9	2.91	0.58	0.96	13	20	65.2	40.4	4.34	1.05	4.6	1.48	2.58	114	200	5.55	3.36	1.68	0.35	0.15	0.01	60.5	30.2	6.4	2.7
435	0	16	22	0	0	3	2	2	1	5	2	0	0	0	1	0	0	0	1	0	8	1	79	7517.65	3.8	4.2	0.88	1.02	21	24	66.8	39.8	6.23	0.57	4.52	1.47	2.66	53	184	7.71	5.46	1.67	0.56	0.01	0.01	70.6	21.7	7.3	0.2
436	0	24	22	0	0	1	1	1	1	3	5	0	0	0	1	0	0	0	0	0	7	0	66	10103.3	1.4	2.5	0.25	1.01	20	20	67.5	39.9	4.74	1.95	5.35	0.82	3.75	161	195	6.13	3.74	1.66	0.51	0.18	0.04	61	27.1	8.4	2.9
437	0	48	22	0	0	3	2	2	1	7	3	0	0	0	0	1	0	1	0	0	10	0	81	6286.05	23.4	2.12	0.45	1.64	14	27	65.9	37.5	6.54	1.99	5.57	1.03	3.37	86	176	5.55	3.57	1.47	0.35	0.14	0.02	64.4	26.6	6.2	2.4
438	1	16	22	0	0	2	0	2	0	3	1	0	0	0	1	0	0	0	0	0	8	0	53	9471.15	6.9	3.92	1.38	1.07	11	16	73.5	37.8	5.81	4.69	4.72	0.84	2.41	143	186	6.88	4.63	1.74	0.41	0.07	0.03	67.3	25.3	6	1
439	0	24	22	0	0	0	0	1	0	3	2	1	0	0	1	0	0	0	0	0	6	1	61	7100.16	26	5.51	1.31	1.05	22	20	67.5	41.6	4.76	1.02	3.22	1	1.87	110	262	9.35	6.46	2.28	0.49	0.09	0.03	69.2	24.4	5.2	0.9
440	0	72	22	0	0	0	0	0	0	5	2	1	0	0	1	0	0	0	1	1	8	1	70	6377.58	0.8	2.9	0.37	1.07	10	19	58.7	33.8	4.45	1.04	2.52	1.03	1.21	48	153	4.39	2.86	1.06	0.38	0.07	0.02	65.1	24.2	8.6	1.7
441	0	22	22	0	0	0	0	0	0	2	5	0	0	0	1	0	0	0	0	0	4	0	67	5685.01	2.2	3.61	0.21	0.98	10	15	65	38.7	5.41	1.39	3.82	1.27	1.93	52	133	5.69	4.08	1.22	0.28	0.09	0.02	71.6	21.4	5	1.6
442	0	48	22	0	0	4	3	2	3	3	2	1	0	0	1	0	0	0	0	0	6	1	63	6698.62	0.5	2.07	0.3	0.98	12	12	59.8	38.1	5	0.85	3.6	1.18	2.11	40	143	7.21	4.75	2.01	0.41	0.02	0.02	65.9	27.9	5.7	0.3
443	0	16	22	0	0	7	5	3	2	3	1	0	0	0	1	0	0	0	1	0	10	1	69	9818.89	1.5	3.39	0.24	1.07	15	20	66.3	40.8	7.01	2.32	6.25	1.52	4.36	146	179	4.03	2.57	1.22	0.22	0.02	0	63.8	30.2	5.4	0.5
444	0	5	22	0	0	1	1	1	1	2	2	0	0	0	1	0	0	0	0	0	7	0	57	7184.99	1.8	2.63	0.54	1.11	15	15	66.5	42.9	5.83	1.45	4.58	1.27	3.06	83	169	6.47	4.45	1.35	0.53	0.11	0.03	68.8	20.9	8.3	1.6
445	0	24	21	0	0	3	4	4	4	7	1	0	0	1	0	0	0	0	1	0	12	1	71	13206.3	29.9	4.32	0.38	0.94	6	9	61.1	37.2	11.78	1.78	6.04	1.04	3.99	57	147	7.07	4.65	1.87	0.37	0.15	0.03	65.8	26.5	5.2	2.1
446	1	5	21	0	0	12	9	4	4	4	3	0	0	0	1	1	0	0	0	0	9	0	72	51135.1	4.8	2.96	0.45	1.13	21	28	70.3	40	5.69	1.57	2.65	1.1	1.36	153	182	6.14	3.9	1.67	0.33	0.21	0.03	63.3	27.3	5.4	3.5
447	0	5.5	21	0	0	14	10	5	4	8	1	0	0	0	1	0	1	0	0	1	36	0	89	91929.9	3.4	2.94	0.45	1	22	26	59.3	33.2	6.91	1.56	4.19	1.09	2.61	37	252	4.98	3.09	1.34	0.39	0.14	0.02	62.2	26.8	7.8	2.9
448	0	24	21	0	0	0	0	1	0	3	4	0	0	0	0	0	0	0	0	0	4	0	49	6168.66	1	2.61	0.17	1.02	21	22	66.1	37.8	5.27	2.03	3.98	0.88	2.38	83	147	6.33	4.06	1.75	0.36	0.14	0.02	64.2	27.6	5.7	2.2
449	0	48	21	0	0	4	4	4	4	6	2	0	0	0	1	0	0	0	1	1	9	0	68	8956.29	0.9	3.55	0.54	0.84	35	29	57.4	36.2	4.34	1.01	4.46	1.88	1.89	52	173	5.7	2.94	2.35	0.36	0.03	0.02	51.5	41.2	6.4	0.6
450	0	72	21	0	0	1	0	1	0	2	5	0	1	0	1	0	0	0	1	0	7	1	64	9506.14	3.8	2.74	0.23	1.08	53	40	65.3	40.4	6.07	1.35	5.65	1.5	3.34	150	180	6.72	4.02	1.7	0.57	0.41	0.02	59.9	25.2	8.5	6.1
451	0	48	21	0	0	2	0	2	1	2	2	1	0	0	0	0	0	0	0	0	9	1	57	7088.51	0.8	2.8	0.23	0.94	28	17	58.8	34	5.11	2.41	3.81	1.11	2.22	77	158	8.15	5.1	2.19	0.58	0.22	0.06	62.6	26.9	7.1	2.7
452	0	24	21	0	0	3	1	2	1	3	1	0	0	0	1	0	0	0	0	0	9	1	68	7743.18	4.3	3.25	0.62	1.06	22	23	65.3	36.9	5.38	1.28	4.68	1.52	2.48	111	164	7.08	5.11	1.33	0.49	0.12	0.03	72.2	18.8	6.9	1.7
453	0	19	21	0	0	4	3	2	2	5	4	0	0	1	0	0	0	0	0	0	7	0	53	8602.9	1.8	3.79	0.27	1.01	33	26	63.6	41.6	6.72	1.69	4.02	1.15	2.25	54	182	7.51	5.09	1.88	0.39	0.1	0.05	67.7	25	5.3	1.4
454	1	15	21	0	0	3	1	4	1	7	2	1	1	0	1	0	0	0	0	1	7	1	79	9405.82	5.2	3	0.53	1.01	9	18	57.5	33.9	5.25	1.47	3.85	1.53	1.67	49	156	6.5	4.49	1.33	0.45	0.21	0.02	68.9	20.5	6.9	3.3
455	0	24	21	0	0	1	0	1	0	2	2	0	0	0	1	0	0	0	0	0	9	1	60	8091.81	2.2	3.02	0.19	0.99	26	25	62.4	37.9	4.57	1.31	3.6	0.8	2.22	107	200	6.79	4.4	1.72	0.46	0.17	0.04	64.9	25.3	6.8	2.4
456	0	8	21	0	0	0	0	2	0	8	5	0	1	0	1	0	0	0	1	1	7	1	75	6905.14	4.4	2.71	0.29	1.02	15	21	63.7	40.4	4.65	2.4	3.36	1.1	1.57	115	169	4.6	3.17	0.9	0.37	0.13	0.03	68.9	19.5	8.2	2.8
457	0	12	21	0	0	1	0	2	0	2	5	0	0	0	0	0	0	0	0	0	6	0	64	6624.06	9.6	3.28	5.21	1.06	13	24	79.3	37.4	5.87	0.93	3.1	1.06	1.68	41	778	6.27	3.76	1.58	0.33	0.58	0.02	59.9	25.2	5.3	9.3
458	0	24	21	0	0	1	1	1	1	5	1	0	0	1	1	0	0	0	0	0	9	0	63	7739.3	1.3	3.12	0.48	0.99	22	24	69.3	38.4	6.52	1.83	4.91	1.19	2.74	60	173	6.2	4.26	1.6	0.23	0.09	0.02	68.8	25.8	3.7	1.4
459	0	48	21	0	0	1	1	1	1	3	2	1	0	0	1	0	0	0	0	0	6	1	31	6894.63	1.7	2.52	0.34	0.96	104	42	61.6	38.4	5.12	2.18	4.02	0.89	2.38	70	187	5.69	2.81	2.21	0.41	0.22	0.04	49.4	39	7.1	3.9
460	0	48	21	0	0	1	0	0	0	2	2	1	1	0	1	0	0	0	0	0	8	1	68	8827.48	1.7	3.23	0.47	0.93	25	24	71.9	42.7	5.03	2.02	5.06	1.12	3.55	195	156	4.79	2.53	1.56	0.49	0.19	0.02	52.8	32.7	10.1	4
461	0	72	21	0	0	4	2	4	1	4	5	0	0	0	1	0	0	0	0	0	5	0	76	5778.29	1.2	2.81	0.98	1.03	25	26	69.1	39.4	5.11	2.41	6.02	1.08	3.69	120	191	7.55	4.23	2.84	0.37	0.1	0.01	55.9	37.6	4.9	1.4
462	0	24	21	0	0	5	5	4	4	5	1	0	0	0	1	0	0	0	0	0	7	0	85	4945.7	29.7	4.1	2.33	1.04	12	20	65.1	34.8	6.24	0.8	3.88	1.6	1.92	30	207	6.43	4.1	1.74	0.52	0.05	0.02	64	27	8	0.7
463	0	72	21	0	0	2	2	2	1	2	1	1	0	0	1	0	0	0	1	0	6	1	64	7778.89	1.1	2.95	0.27	0.96	17	27	70.8	41.9	5.11	2.59	4.02	1.02	2.3	100	125	6.64	4.11	2.03	0.42	0.06	0.02	61.9	30.5	6.3	1
464	0	24	21	0	0	4	0	4	2	7	2	0	0	1	0	0	0	0	0	0	9	1	77	10584	3.5	3.51	0.45	0.86	13	26	69.5	40.8	4.89	1.28	5.34	1.29	2.98	113	185	6.91	4.46	1.76	0.51	0.15	0.03	64.7	25.5	7.3	2.1
465	1	6	21	0	0	0	0	1	1	6	5	0	0	0	1	0	0	0	0	1	15	1	67	34103.1	62	2.11	0.45	1.11	21	16	67.8	40.1	7.77	0.41	3.59	1.21	1.9	81	236	9.06	6.49	1.42	0.88	0.24	0.03	71.5	15.7	9.7	2.7
466	0	3.5	21	0	0	3	6	4	4	8	1	0	0	1	1	0	0	0	1	0	9	0	84	12227	1.3	4.01	0.74	0.97	11	16	66.5	40.8	7.31	1.74	4.15	1.32	2.13	104	208	5.8	4.46	0.97	0.31	0.04	0.02	76.7	16.7	5.4	0.8
467	0	23	21	0	0	3	3	2	2	9	1	0	0	1	1	0	0	0	1	1	11	1	55	10521.3	5.1	2.67	0.27	1.04	33	32	69.3	42	8.24	0.79	2.76	1.12	1.27	240	264	11.05	8.62	1.71	0.58	0.13	0.01	78.1	15.5	5.2	1.1
468	0	72	21	0	0	3	1	2	2	2	1	0	0	0	0	0	0	0	0	0	9	0	62	7209.82	1.5	3.79	0.98	1.01	13	19	69.3	39.3	5.91	1.5	5.22	1.43	2.94	44	113	5.35	3.35	1.59	0.23	0.13	0.05	62.4	29.8	4.4	2.5
469	0	17	21	0	0	0	0	1	1	5	5	0	0	0	0	0	0	0	0	1	8	0	67	8254.14	3.2	3.51	0.34	0.92	10	18	66.5	39.3	5.39	0.93	3.23	1.3	1.68	40	142	3.21	1.74	1.11	0.25	0.09	0.02	54.3	34.5	7.7	2.9
470	0	21	21	0	0	2	1	1	1	7	5	0	0	1	1	0	0	0	0	0	6	0	71	6775.9	1.5	3.22	0.45	1.03	12	20	61.3	38.3	5.41	1.1	3.38	1.19	2.14	76	176	5.64	4.07	1.19	0.25	0.1	0.03	72.2	21.1	4.4	1.8
471	0	48	21	0	0	6	2	4	1	2	2	0	0	0	0	0	0	0	1	0	9	1	63	8131.28	0.7	2.8	0.34	1.06	27	33	63.5	36.3	4.85	1.22	3.11	1.26	1.84	102	166	5.37	2.57	2.3	0.33	0.14	0.03	47.8	42.8	6.1	2.7
472	0	24	21	0	0	10	2	4	4	10	5	0	0	1	1	0	0	0	0	1	8	0	80	11555	215.9	8.37	2.09	1.22	9	13	64.3	31	8.31	1.16	3.2	1.18	1.43	122	179	11.59	10.16	0.81	0.6	0.02	0	87.6	7	5.2	0.2
473	0	24	21	0	0	5	3	2	2	5	2	1	1	1	1	0	0	0	0	0	8	1	55	7703.78	3.3	2.28	0.22	1.03	24	18	61.3	38.5	13.26	3.26	2.84	0.69	1.57	59	107	6.39	4.32	1.65	0.34	0.06	0.02	67.6	25.8	5.3	1
474	0	24	21	0	0	1	0	2	0	4	5	0	1	0	1	0	1	0	0	0	4	1	52	5251.67	3.5	3.25	0.24	1.9	20	23	64	38.4	5.6	2.16	4.46	1.38	2.43	149	255	5.11	2.96	1.41	0.4	0.3	0.04	58	27.6	7.8	5.8
475	0	24	21	0	0	7	5	4	3	7	2	0	0	1	1	0	0	0	0	0	14	0	74	10950.2	2.1	3.89	0.87	0.99	14	16	63.1	37.2	9.74	1.33	5.1	1.76	3.32	84	220	8.85	5.95	2.21	0.66	0.02	0.01	67.3	25	7.4	0.2
476	0	48	21	0	0	3	2	3	1	5	1	0	0	0	1	0	0	0	1	0	6	1	78	8135.87	2.8	2.65	0.4	1.02	20	30	61.3	37.9	5	0.79	4.09	1.47	2.28	155	166	5.37	3.28	1.55	0.35	0.16	0.03	61.2	28.9	6.5	2.9
477	0	6	21	0	0	12	6	4	3	2	1	1	0	0	1	0	0	0	0	0	9	1	60	9613.08	34.2	3.87	0.37	1.07	8	15	66.6	40.1	4.54	0.67	3.25	1.06	2.11	130	198	8.84	6.37	1.73	0.67	0.05	0.02	72.2	19.5	7.5	0.6
478	1	14.5	21	0	0	2	0	3	1	6	5	1	1	1	1	0	0	0	1	0	4	1	51	7620.11	12.7	2.56	1.81	1.04	9	19	61.1	35.7	6.91	1.47	2.96	1.13	1.72	247	128	6.69	4.03	1.8	0.53	0.3	0.03	60.3	26.9	7.9	4.5
479	0	24	21	0	0	0	0	4	1	6	2	1	0	1	1	0	1	0	0	0	11	1	51	12362.2	3.6	3.96	0.44	0.96	34	23	65.8	40.8	7.89	2.82	6.08	0.78	4.31	62	152	4.46	2.55	1.04	0.7	0.12	0.05	57.3	23.3	15.7	2.6
480	1	4.5	21	0	0	7	3	4	2	8	3	0	0	0	1	1	0	0	1	1	10	1	78	12170.9	4.1	0.78	14.72	1.38	30	37	68.7	42.1	7.7	1.4	3.95	1.51	1.99	182	250	7.38	5.54	1.24	0.47	0.11	0.02	75.2	16.7	6.4	1.4
481	1	21	21	0	0	0	0	0	0	3	5	1	0	0	1	0	0	0	0	0	6	1	61	7187.65	0.9	3	0.38	1.12	14	16	57.3	33.9	4.51	0.56	3.82	1.71	1.87	98	157	4.35	2.38	1.24	0.34	0.36	0.03	54.8	28.5	7.7	8.3
482	0	48	21	0	0	12	7	5	4	2	1	1	1	0	0	0	0	0	0	0	11	0	66	13112.3	0.8	3.09	1.07	0.92	8	19	61.3	36.2	5.75	1.02	4.06	1.42	2.5	141	157	9.73	6.93	2.07	0.64	0.06	0.03	71.4	21.2	6.5	0.6
483	0	48	21	0	0	8	5	4	2	5	1	0	0	0	1	0	0	0	0	0	19	0	92	16266.8	2.6	3.01	4.91	1.09	13	37	62.4	33.5	5.35	0.68	3.13	1.39	1.21	38	282	8.4	6.32	1.18	0.85	0.02	0.03	75.3	14.1	10.1	0.2
484	0	9	21	0	0	8	13	4	4	8	3	0	0	0	1	1	1	1	0	0	9	0	83	9977.92	3.4	3.7	0.79	1.03	54	221	63.8	37.7	6.44	1.33	3.69	1.37	1.86	1182	684	8.96	7.29	1.2	0.46	0	0.01	81.3	13.4	5.2	0
485	0	72	21	0	0	0	0	1	1	2	1	0	0	0	1	0	0	0	0	0	10	1	55	10660.9	1.2	3.53	0.29	0.93	22	20	63.2	36.9	5.97	1.29	4.94	1	3.5	142	135	12.57	9.36	2.45	0.71	0.03	0.02	74.3	19.5	5.7	0.3
486	0	1.5	21	0	0	0	0	0	0	5	1	1	1	0	1	0	0	0	0	0	8	1	77	8377.16	0.7	1.56	0.27	1.08	17	25	58.5	36.8	4.58	1.06	3.96	2.64	1.04	80	174	4.42	3.04	0.99	0.26	0.09	0.04	68.9	22.3	5.9	2.1
487	0	24	21	0	0	0	0	0	0	4	1	0	1	0	1	1	0	0	1	0	9	1	77	9243.34	1.9	3.36	0.73	1.1	16	26	61.2	34.2	4.89	0.82	3.83	1.5	1.97	91	225	5.02	3.34	1.23	0.29	0.13	0.03	66.6	24.4	5.8	2.5
488	0	12	21	0	0	3	2	4	3	3	2	1	0	0	1	0	0	0	0	0	10	1	63	10683	1	2.78	0.34	1.05	19	25	60.9	38.6	4.88	1.49	3.44	1.23	1.83	87	171	4.12	2.75	0.93	0.33	0.08	0.03	66.8	22.5	8	1.9
489	0	7	21	0	0	1	0	1	1	4	2	1	1	0	0	0	0	0	0	0	6	1	71	6309.29	12	3.92	1.24	1.06	18	19	58.9	31.9	4.95	0.95	3.28	1.21	1.69	87	242	5.09	3.93	0.7	0.41	0.03	0.02	77.2	13.8	8	0.6
490	0	48	21	0	0	2	2	3	3	4	1	1	0	0	0	0	0	0	0	0	8	1	71	8321.42	13.8	4	0.52	1.1	20	19	63.8	37.6	4.51	1.13	4.71	1.03	3.29	27	180	8.91	6.34	1.76	0.6	0.19	0.02	71.2	19.8	6.7	2.1
491	0	48	21	0	0	3	1	4	2	2	2	1	1	0	1	0	0	0	0	0	8	1	66	9384.07	5	4.07	0.65	1	18	17	76.5	39.5	4.97	2.25	3.36	0.8	1.93	29	149	5.55	2.89	2.12	0.45	0.08	0.01	51.8	38.3	8.1	1.5
492	0	20	21	0	0	4	2	2	1	2	2	1	0	0	1	0	0	0	0	0	7	1	55	8199.83	0.7	3.35	0.33	0.98	27	18	61.2	38.3	8.18	2.46	4.81	1.31	3.27	94	140	5.86	2.73	2.56	0.32	0.22	0.03	46.6	43.6	5.5	3.8
493	1	5.5	21	0	0	5	1	2	1	2	2	0	0	0	0	0	0	0	0	0	8	0	63	8476.35	15	3.22	5.78	1.08	18	19	62.2	37.5	5.59	1.08	4.41	1.39	2.72	46	249	6.18	3.48	1.98	0.45	0.24	0.03	56.2	32.2	7.2	3.9
494	0	48	21	0	0	7	6	3	3	5	5	0	0	0	1	1	0	0	0	1	7	0	60	7680.03	0.8	2.95	0.32	2.52	13	14	57.5	36	5.32	1.36	3.54	1.12	2.05	36	118	4.76	2.47	1.82	0.44	0.02	0.01	51.7	38.3	9.2	0.5
495	0	72	21	0	0	3	2	2	1	8	1	1	0	1	1	0	0	0	1	1	9	1	69	7456.26	3.3	4.18	0.37	0.94	18	19	67.7	39.5	7.74	3.88	5.75	1.01	3.09	53	148	6.32	4.09	1.68	0.4	0.12	0.03	64.9	26.5	6.3	1.9
496	0	6.5	21	0	0	1	0	1	0	2	5	0	0	0	1	0	0	0	1	0	4	0	64	6170.75	0.9	2.76	0.37	0.99	20	24	67.2	39.2	5.16	1.28	5.76	1.48	3.69	111	196	4.43	2.82	1.19	0.28	0.12	0.02	63.5	27	6.4	2.7
497	0	48	21	0	0	0	0	1	0	5	2	0	0	1	1	0	0	0	0	0	7	0	68	5156.21	4.3	3.38	0.82	1.08	18	24	64.6	34.9	5.79	0.97	4.04	1.45	2.16	313	204	6.74	4.39	1.85	0.38	0.09	0.03	65.1	27.4	5.7	1.4
498	0	15	21	0	0	1	1	1	1	4	5	0	0	0	1	0	0	0	0	0	6	1	83	5544.34	63.2	5.04	0.51	1.01	14	20	64	35.2	5.9	0.85	5.2	1.39	3.35	54	125	6.91	4.25	1.58	0.92	0.14	0.02	61.6	22.8	13.3	2
499	0	72	21	0	0	4	3	4	3	4	2	0	0	0	1	0	0	0	0	0	9	1	82	9353.13	1.1	3.21	0.47	1.08	14	31	64.7	36.1	5.25	2.06	3.94	1.01	2.64	92	166	5.11	3.14	1.42	0.34	0.19	0.02	61.4	27.7	6.7	3.8
500	0	72	21	0	0	5	8	4	4	3	1	0	0	0	1	0	0	0	1	0	10	0	66	10494	1.8	3.86	0.49	1.04	13	22	64.6	37.8	4.61	1.13	3.03	1.08	1.52	66	193	5.19	2.84	1.87	0.31	0.16	0.01	54.7	36	5.9	3.2
501	0	11.5	21	0	0	0	0	0	2	3	3	0	0	0	0	1	1	0	0	0	9	1	66	12321	0.9	2.7	0.32	1.37	22	32	64.8	38.2	4.44	0.54	3.79	1.53	2.21	185	232	8.58	6.84	1.23	0.49	0.01	0.01	79.7	14.4	5.7	0.1
502	0	48	21	0	0	3	1	3	1	4	1	0	0	0	1	0	0	0	1	0	8	0	71	8548.88	0.6	2.7	0.2	0.97	25	26	63.7	37.4	4.71	4.26	4.19	1.05	2.2	54	153	5.91	3.25	2.09	0.34	0.2	0.03	55	35.5	5.8	3.3
503	0	48	21	0	0	3	3	3	2	5	2	0	0	0	1	0	0	0	0	1	6	0	60	6611.49	0.8	3.03	0.18	0.99	14	27	64.4	36	4.54	1.75	5.34	1.91	3.25	62	159	4.32	2.34	1.72	0.2	0.05	0.01	54.1	39.7	4.7	1.2
504	0	24	21	0	0	0	0	0	0	8	1	0	0	1	1	0	0	0	0	0	9	1	74	9002.21	6.6	3.51	0.66	0.96	19	18	79.9	44.2	11.24	1.84	4.83	1.14	3.09	75	174	6.34	3.94	1.83	0.44	0.12	0.01	62.4	28.8	6.9	1.8
505	0	17	21	0	0	4	2	3	1	4	5	0	0	0	0	0	0	0	0	0	8	0	81	7150.31	2.6	3.98	0.48	1	8	17	70.5	41.7	4.84	2.11	5.58	1.08	3.81	71	184	7.3	5.38	1.4	0.39	0.11	0.02	73.7	19.1	5.4	1.5
506	0	48	21	0	0	4	8	4	4	5	2	0	0	0	1	0	0	0	0	1	11	0	54	14051.7	3.1	3.14	0.21	0.92	35	25	73.6	40.8	6.03	1.61	5.51	1.19	3.9	84	200	7.6	5.51	1.73	0.29	0.05	0.02	72.6	22.7	3.8	0.7
507	0	12	21	0	0	1	3	2	2	3	2	1	0	0	1	0	0	0	0	0	11	1	69	11860.2	1.3	3.66	0.4	0.94	8	15	65.1	37.7	5.04	1.31	4.19	1.31	2.42	110	154	7.77	5.22	1.64	0.54	0.33	0.04	67	21.1	7	4.3
508	0	48	21	0	0	4	2	4	2	4	2	0	0	0	1	0	0	0	1	0	7	1	74	9665.93	1.1	2.63	0.47	1.02	13	26	59.3	32.7	5.16	0.95	4.2	1.59	2.15	75	121	4.01	2.48	1.11	0.34	0.07	0.01	62	27.6	8.4	1.7
509	0	15	21	0	0	4	2	4	3	7	1	1	0	0	1	0	0	0	0	1	8	1	88	7703.97	4.5	3.34	0.68	1.11	8	16	64.5	37.6	5.28	1.3	3.1	0.89	1.65	60	141	8.44	5.43	1.92	0.73	0.33	0.03	64.3	22.8	8.6	3.9
510	0	18	21	0	0	2	1	2	1	3	1	0	0	0	1	0	0	0	0	0	7	0	66	8314.82	3.6	3.66	0.45	1	19	17	67.3	37	6.34	1.22	5.12	1.08	3.16	29	122	7.85	4.73	2.35	0.65	0.1	0.02	60.2	30	8.3	1.3
511	0	9	21	0	0	5	5	4	3	6	2	0	1	0	1	0	0	0	0	1	6	1	68	8198.1	1.3	2.69	0.49	1.1	16	23	66	39.2	4.85	1.2	3.73	1.18	2.03	88	196	6.59	4.47	1.3	0.49	0.3	0.03	67.7	19.8	7.4	4.6
512	0	20	21	0	0	5	5	3	3	5	2	0	0	0	1	0	0	0	0	1	6	1	53	7164.33	2	3.56	0.32	1.02	16	19	69.3	40.6	5.1	2.14	6.43	1.01	4.3	64	178	8.33	6.71	0.88	0.43	0.27	0.04	80.5	10.6	5.2	3.2
513	0	5	21	0	0	5	5	4	4	2	1	0	0	0	1	0	0	0	0	0	9	1	64	10563.5	2.5	2.85	0.58	1.07	25	22	63.8	37.6	4.6	1.24	3.98	1.16	2.26	82	162	8.75	6.81	1.35	0.52	0.05	0.02	77.9	15.5	5.9	0.5
514	0	15	21	0	0	5	9	3	4	5	2	1	1	0	1	0	0	0	0	0	7	1	72	8854.71	2.6	3.61	0.27	0.99	14	24	64.2	39	5.18	1.17	3.39	1.11	2	106	165	8.49	7.03	1.02	0.38	0.05	0.01	82.8	12	4.5	0.6
515	0	21	21	0	0	16	16	3	3	10	1	0	0	1	1	0	1	0	0	1	10	0	63	7892.39	143.7	5.84	0.94	1.01	12	33	71.6	36.4	13.48	3.13	7.1	1.23	4.27	309	202	5.89	3.73	1.65	0.37	0.11	0.03	63.2	28.1	6.2	1.9
516	0	24	21	0	0	6	6	4	4	5	2	0	0	1	1	0	0	0	0	0	8	0	64	9706.95	4.2	3.51	0.39	0.95	30	28	66.6	39.3	12	1.22	5.01	1.19	2.94	143	241	7.64	4.41	2.65	0.48	0.08	0.02	57.7	34.8	6.3	1
517	0	48	21	0	0	4	2	3	2	5	1	1	1	1	1	0	0	0	1	0	14	1	62	64225	4.7	3.81	0.36	1	22	25	63.1	37.5	7.85	2.6	4.99	1.11	3.1	66	182	7.91	5.42	1.4	0.56	0.49	0.04	68.4	17.8	7.1	6.2
518	0	5	21	0	0	2	1	2	2	8	3	0	0	0	1	1	0	0	0	1	6	1	82	6172.69	1.4	2.93	0.98	1.13	8	17	57	33.5	4.71	0.67	3.28	1.28	1.53	51	187	5.66	4.06	0.97	0.34	0.27	0.02	71.7	17.1	6	4.8
519	0	24	21	0	0	9	7	4	4	6	1	1	0	1	1	0	0	0	0	0	8	1	49	11566.4	0.7	2.92	0.19	1.01	18	12	61.5	40.4	17.94	1.65	2.88	0.85	1.71	28	134	6.25	4.25	1.35	0.34	0.27	0.04	67.9	21.6	5.5	4.3
520	0	48	21	0	0	6	4	4	3	2	1	1	0	0	1	0	0	0	1	0	9	1	65	10173.2	24.8	4.73	0.41	0.99	20	25	66.2	38.9	5.57	1.21	4.24	1.14	2.88	105	193	5.86	3.96	1.46	0.36	0.06	0.02	67.7	24.9	6.1	1
521	0	20	21	0	0	1	0	1	0	4	1	0	0	0	1	0	0	0	1	0	6	0	83	7088.36	4	2.81	0.23	1.16	32	31	69.6	38.2	5.53	1.17	4.22	2.36	1.66	80	211	7.23	3.54	2.9	0.59	0.14	0.06	49	40.1	8.2	1.9
522	0	48	21	0	0	0	0	2	0	4	5	0	0	0	1	0	0	0	0	0	9	1	86	6878.79	23.9	5.68	1.71	1.07	15	14	56.5	29.3	4.81	0.49	3.28	1.18	1.59	73	228	6.7	4.48	0.82	0.61	0.75	0.04	66.9	12.2	9.1	11.2
523	0	48	21	0	0	0	0	1	1	10	2	0	0	1	1	0	0	0	0	1	3	0	77	3916.6	0.9	3.47	0.65	1.01	10	21	68.8	34.3	5.94	2.26	3.86	1.11	2.22	41	125	4.54	2.86	1.24	0.35	0.06	0.03	62.9	27.3	7.7	1.4
524	0	48	21	0	0	3	1	2	1	2	1	0	0	0	1	0	0	0	0	0	7	0	57	8123.72	2.2	3.61	0.29	1.04	16	17	69.3	40.6	5.44	1.33	5.37	1.18	3.61	101	133	5.01	3.46	1.18	0.23	0.11	0.03	68.9	23.6	4.5	2.3
525	0	9	21	0	0	2	2	4	3	2	2	0	0	0	1	0	0	0	0	0	8	1	64	8147.57	1.1	2.67	0.23	0.99	35	31	65.5	41.3	6.34	1.19	4.77	1.38	2.67	349	168	7.14	4.89	1.53	0.6	0.1	0.02	68.5	21.4	8.4	1.4
526	0	48	21	0	0	26	13	5	5	10	2	0	0	1	1	0	0	0	1	1	10	1	74	17176.7	57.7	5.3	1.02	1.11	18	17	64.2	35.1	10.44	2.91	4.27	0.84	2.87	77	126	7.41	5.4	1.32	0.37	0.28	0.04	73	17.8	4.9	3.8
527	0	23	21	0	0	0	0	1	0	7	5	0	0	0	1	0	0	0	0	1	7	1	78	7495.52	2.2	2.44	0.31	1.17	14	18	59.5	38	4.51	0.52	2.6	1.21	1.11	76	197	4.56	3.02	0.84	0.37	0.3	0.03	66.4	18.4	8	6.6
528	0	28.5	21	0	0	13	12	5	5	4	1	0	0	0	1	0	0	0	2	0	12	1	84	16821.5	259.2	6.51	2.74	1.07	20	49	58	35.5	5.24	0.86	4.4	1.81	2.16	546	202	9.16	7.27	1.16	0.56	0.15	0.02	79.4	12.6	6.1	1.7
529	0	14.5	21	0	0	9	8	4	4	5	2	0	0	0	1	0	0	0	0	0	7	0	72	7633.55	2.3	3.26	0.56	1.14	11	18	73.4	40	5.08	1.07	4.88	1.33	2.79	80	150	7.22	5.7	0.7	0.51	0.27	0.04	78.9	9.6	7.1	3.8
530	0	24	21	0	0	2	0	3	0	8	5	0	0	1	1	1	0	0	0	0	9	1	85	7349.02	1.1	2.97	0.58	1.08	16	26	68.3	40	9.35	0.59	2.74	1.68	0.88	348	229	6.18	3.36	2.39	0.38	0.04	0.01	54.3	38.7	6.2	0.7
531	0	24	21	0	0	4	10	4	4	4	2	0	1	0	1	1	0	0	0	0	11	1	82	10216.2	5.8	4.18	0.57	1.02	7	12	56.3	33.3	5.83	1.14	3.08	0.89	1.68	36	117	4.56	3.1	0.85	0.34	0.26	0.01	68	18.6	7.4	5.7
532	0	48	21	0	0	3	7	4	4	5	2	0	0	0	1	0	0	0	0	0	9	1	99	8477.85	0.8	2.89	0.46	1.06	11	27	63.3	40.3	5.07	0.47	3.73	1.38	2.19	122	199	4.13	2.93	0.7	0.36	0.13	0.01	71	16.9	8.7	3.1
533	0	48	21	0	0	2	2	1	1	7	2	0	0	1	1	0	0	0	0	0	5	0	71	5509.96	0.5	3.43	0.33	1.13	18	17	70.8	43.8	9.07	0.88	2.81	1.26	1.16	55	184	6.43	4.02	1.9	0.37	0.11	0.03	62.5	29.6	5.7	1.7
534	0	22	21	0	0	0	0	1	0	2	2	0	0	0	0	0	0	0	0	0	6	0	67	5805.57	6.4	4.04	0.39	0.91	52	38	66.4	38.3	5.27	0.98	3.67	0.84	2.21	36	180	4.94	2.86	1.52	0.39	0.16	0.01	57.9	30.8	7.8	3.3
535	0	24	21	0	0	0	0	1	1	6	2	0	0	1	1	0	0	0	0	0	9	0	64	8017.22	0.8	3.51	0.28	0.99	11	18	64	42.3	6.39	3.08	3.84	0.95	1.82	76	168	7.86	5.9	1.23	0.38	0.32	0.03	75.2	15.6	4.8	4.1
536	0	48	21	0	0	2	0	4	1	2	2	1	0	0	1	0	0	0	0	0	7	1	61	9497.78	4.1	3.61	0.19	1.13	25	29	62	37.6	4.97	0.75	3.7	1.13	2.09	203	232	7.09	4.92	1.25	0.77	0.13	0.02	69.4	17.7	10.8	1.8
537	1	15	21	0	0	11	8	5	4	5	1	0	0	1	1	0	0	0	1	0	11	0	70	15519.1	2.9	3.02	0.67	1.03	32	28	64.9	38.5	8.2	1.6	4.78	1.05	3.24	58	121	8.03	5.3	2.17	0.47	0.07	0.02	66.1	27	5.8	0.9
538	0	24	21	0	0	2	2	1	0	3	2	1	0	0	1	0	0	0	0	0	5	1	50	7275.08	2.3	3.17	0.29	0.91	38	28	65.5	39.7	5.01	1.91	6.2	1.22	3.81	70	136	5.42	2.95	1.7	0.47	0.28	0.02	54.2	31.4	8.7	5.3
539	0	48	21	0	0	3	3	2	2	5	1	1	1	1	1	0	0	0	0	0	8	1	65	8552.64	0.5	3.44	0.93	0.99	13	18	62.6	41	5.5	1.16	2.8	0.97	1.34	51	134	6.63	4.28	1.48	0.38	0.45	0.04	64.5	22.3	5.7	6.8
540	0	24	21	0	0	3	1	4	2	8	2	0	0	0	1	0	0	0	0	1	9	0	85	7170.31	1.1	3.71	0.57	1.16	11	19	64.4	35	4.25	0.88	3.7	1.16	1.88	49	178	3.69	1.98	1.25	0.41	0.04	0.01	53.8	33.9	11	1
541	0	48	21	0	0	6	2	4	2	5	1	1	1	0	1	0	0	0	0	0	8	1	76	8624.18	0.3	2.65	0.85	1.05	13	26	58.5	34.8	4.44	0.65	4.14	1.73	1.77	202	199	5.21	2.61	1.53	0.43	0.58	0.06	50	29.4	8.3	11.2
542	1	24	21	0	0	0	0	1	1	5	1	0	0	0	0	0	1	0	0	0	7	0	85	6553.68	7.3	3.06	1.49	1.26	6	16	56	32.7	4.81	0.77	3.32	1.2	1.69	33	134	9.33	7.43	1.08	0.6	0.16	0.06	79.7	11.5	6.5	1.7
543	1	12	21	0	0	0	0	0	0	4	2	0	0	0	1	0	0	0	0	0	12	0	94	11131	5.2	2.53	9.27	1.15	7	25	57.5	33	4.22	0.87	5.62	1.8	3.17	102	177	4.72	2.91	1.39	0.29	0.1	0.03	61.7	29.4	6.1	2.1
544	0	24	21	0	0	13	12	5	4	5	1	0	0	0	1	0	0	0	0	0	11	0	72	13022.8	0.6	2.25	0.62	0.98	25	35	68.8	41.9	5	0.75	5.53	1.68	3.51	247	291	4.61	2.66	1.34	0.4	0.19	0.02	57.7	29.2	8.7	4
545	0	24	21	0	0	1	0	2	1	2	3	1	1	0	0	1	0	0	0	0	6	1	59	6188.16	1.5	2.97	0.75	0.94	21	23	64.6	37.1	4.71	1.19	4.89	1.29	2.7	26	167	7.4	4.66	1.98	0.6	0.14	0.02	62.9	26.8	8.1	1.9
546	0	23	21	0	0	1	1	2	2	5	2	1	0	0	1	0	0	0	0	1	9	1	47	10504.2	1.2	2.55	0.36	0.93	28	22	60.1	35.2	3.5	0.51	2.84	1.21	1.28	107	158	5.39	2.77	1.54	0.56	0.49	0.03	51.5	28.5	10.5	9
547	0	16	21	0	0	0	0	1	1	6	2	0	0	1	1	0	0	0	1	0	6	0	64	6315.34	1.9	2.87	2.2	0.88	15	14	69.6	39.9	8.23	1.93	5.01	0.98	2.99	42	167	6.9	3.8	2.6	0.4	0.12	0.03	55.07	37.68	5.8	1.74
548	0	48	21	0	0	2	0	3	1	4	2	1	0	0	1	0	0	0	0	0	7	1	72	8080.96	2.2	3.77	0.37	1	6	19	59.1	34.9	5.42	0.45	2.71	1.05	1.38	107	169	5.64	4.09	0.83	0.54	0.15	0.03	72.5	14.7	9.6	2.7
549	0	48	21	0	0	4	1	2	1	2	2	0	0	0	1	0	0	0	0	0	7	1	68	5177.53	0.7	2.54	0.74	1.13	15	19	58.5	36.3	4.82	0.62	3.9	1.11	2.26	121	151	5.16	2.69	1.84	0.36	0.23	0.04	52.1	35.7	7.1	4.4
550	0	72	21	0	0	3	2	3	2	10	2	0	0	1	1	0	0	0	1	1	8	0	76	7775.59	1.9	4.35	0.64	1.09	18	26	71	41.7	5.66	1.56	4.28	1.38	2.21	75	157	5.03	3.02	1.5	0.34	0.15	0.02	60.1	29.8	6.7	3
551	0	24	21	0	0	9	7	4	3	12	3	0	0	1	0	1	0	1	0	1	10	0	67	8211.9	8.8	3.24	1.67	1.21	17	22	67.1	38.2	7.99	1.33	2.73	0.58	1.68	35	212	8.1	5.79	1.63	0.49	0.14	0.05	71.5	20.1	6	1.8
552	0	72	21	0	0	2	1	1	1	5	5	0	0	1	1	0	0	0	1	0	6	1	47	7528.29	0.6	2.26	0.24	0.98	21	14	63	40.5	6.43	2.28	3.71	0.88	2.12	59	163	8.39	4.75	2.59	0.7	0.31	0.04	56.5	30.9	8.4	3.7
553	0	22	21	0	0	2	2	1	1	4	2	0	0	0	1	0	0	0	0	0	7	0	71	7436.3	0.7	3.36	0.62	0.98	10	18	61	33.8	4.79	1.26	3.86	0.94	2.17	51	122	5.9	3.3	2.19	0.29	0.09	0.03	56	37.1	4.9	1.5
554	0	24	21	0	0	2	0	1	0	9	4	0	0	1	1	0	1	0	0	1	7	1	61	10107.2	1.6	2.84	0.32	1.09	27	20	63.4	39.6	4.24	0.98	2.46	0.75	1.22	61	162	6.53	4.72	1.02	0.52	0.22	0.05	72.3	15.7	7.9	3.3
555	0	24	21	0	0	0	0	0	0	3	2	1	0	0	1	0	0	0	1	0	5	1	66	7132.48	1.9	3.23	0.91	1.06	17	19	64.1	38.7	4.82	1.19	4.08	0.89	2.5	73	166	6.2	3.89	1.59	0.59	0.12	0.01	62.6	25.7	9.5	2
556	0	72	21	0	0	2	2	1	1	6	2	0	0	1	1	0	0	0	0	0	8	0	60	8572.8	1.2	3.32	1.14	0.99	17	15	70.5	40	9.53	1.12	3.87	1.64	1.67	65	171	4.66	2.48	1.67	0.35	0.14	0.02	53	35.9	7.5	3.1
557	0	24	21	0	0	14	10	4	4	5	1	0	0	1	1	0	0	0	1	0	14	1	56	23077.9	24.4	4.19	0.3	1.09	33	30	71.2	44.7	6.82	0.6	3.8	1.27	2.02	179	227	13.52	12.16	0.63	0.71	0.01	0.01	90	4.6	5.2	0.1
558	0	7	21	0	0	2	2	3	3	4	3	0	0	0	1	1	0	0	0	0	7	1	81	6971.71	1	2.54	4.09	1.1	15	25	66	38.7	4	1.02	4.63	1.19	3.02	140	169	5.82	2.94	1.86	0.36	0.64	0.02	50.4	31.9	6.2	11.1
559	0	4.5	21	0	0	3	2	2	1	5	2	0	0	1	0	0	0	0	0	0	7	1	69	9305.88	1.2	4.08	0.88	0.98	16	18	69.9	42.4	12.54	1.35	4.9	1.09	2.78	103	162	7.66	3.81	3.22	0.44	0.17	0.02	49.7	42.1	5.7	2.2
560	0	48	21	0	0	3	1	4	2	4	2	0	1	0	1	0	0	0	1	0	7	1	77	8390.36	24.9	5.22	0.45	0.92	9	19	75.2	41	4.86	1.1	6.67	1.31	4.24	84	160	6.81	4.55	1.51	0.43	0.3	0.02	67	22.1	6.3	4.4
561	0	48	20	0	0	2	2	1	1	5	5	0	0	0	1	0	0	0	0	0	7	0	75	8305	2.8	2.88	0.54	1.04	15	18	70.2	40.7	5.72	1.1	4.92	1.17	2.85	69	160	4.58	2.79	1.3	0.3	0.17	0.02	61	28.3	6.6	3.7
562	0	4	20	0	0	2	2	2	2	4	1	1	1	0	1	0	1	0	1	0	6	1	62	8757.51	2.7	4.56	0.48	0.99	22	25	69.5	41.8	5.52	1.35	5.28	2.02	3.05	78	242	9.16	7.42	0.86	0.43	0.41	0.04	81	9.4	4.7	4.5
563	0	72	20	0	0	0	0	2	1	10	2	0	0	1	1	0	0	0	0	1	8	0	77	9560.24	4.8	4.64	0.83	1	11	14	61.5	36.7	11.63	1.26	3.57	1.09	1.72	67	174	5.2	3.32	1.37	0.37	0.12	0.02	63.8	26.4	7.1	2.4
564	0	15	20	0	0	2	2	1	1	6	2	1	0	1	1	0	0	0	0	0	7	1	54	9354.54	2.3	3.09	0.25	1	20	21	67.4	41.4	11.28	3.08	4.49	1.08	2.77	45	181	7.66	4.81	1.9	0.63	0.29	0.03	62.6	24.9	8.3	3.7
565	0	4	20	0	0	0	0	1	0	5	2	0	0	0	1	0	0	0	1	0	6	1	92	5961.31	2.4	2.77	0.44	1.06	9	22	66.4	40.7	5	0.66	3.89	1.35	2.44	174	171	4.87	3.86	0.72	0.26	0.02	0.01	79.6	14.7	5.2	0.4
566	0	48	20	0	0	4	4	3	3	5	2	0	0	1	0	0	0	0	0	0	11	0	53	11941.6	5.7	3.29	0.33	1.08	13	16	64.3	35.5	9.6	2.46	6.99	1.02	4.81	109	161	6.79	3.95	2.31	0.38	0.12	0.03	58.1	34.1	5.6	1.7
567	0	72	20	0	0	6	4	3	2	7	3	1	1	0	0	1	0	0	0	1	11	1	79	8357.65	180.6	5.77	5.11	1.28	13	23	59.8	32.5	6.87	0.45	3.21	1.42	1.3	71	162	7.63	6.54	0.64	0.45	0	0	85.8	8.3	5.9	0
568	0	48	20	0	0	12	8	4	4	11	1	0	0	1	1	0	0	0	0	1	9	0	71	6929.13	2.9	5.2	0.45	1.01	16	21	63	37.4	5.59	2.73	5.68	1.04	3.59	86	245	5	3.66	0.92	0.25	0.15	0.02	73.3	18.5	5	2.9
569	0	7.5	20	0	0	8	1	5	3	7	3	0	0	0	1	1	0	1	0	0	8	0	85	8620.54	4.5	3.69	1.58	1.13	9	17	60.1	34	4.49	1.02	2.94	0.95	1.91	40	175	3.92	2.36	1.05	0.37	0.13	0.01	60.2	26.8	9.5	3.2
570	1	7	20	0	0	13	7	4	4	2	1	1	1	0	1	0	0	0	1	0	5	1	64	61248.2	35.1	3.65	0.45	1.1	9	19	58.3	37	5.79	2.68	4.38	1.28	2.67	90	179	10.34	7.5	2.18	0.5	0.15	0.01	72.6	21.1	4.8	1.4
571	0	72	20	0	0	4	3	2	2	5	2	0	0	0	1	0	0	0	1	0	8	1	82	6500.14	1.5	3.74	0.45	0.95	26	21	60.9	37.7	6.22	1.77	3.47	1.18	1.67	67	145	6.49	3.31	2.65	0.4	0.09	0.04	51	41	6.1	1.3
572	0	72	20	0	0	9	4	4	3	3	1	0	0	0	1	0	0	0	1	0	8	1	61	11484.3	1.3	2.85	0.51	1.1	11	13	62.9	41.8	5	0.88	2.98	1.24	1.65	47	146	6.95	5.27	1.02	0.53	0.11	0.02	75.8	14.7	7.7	1.5
573	0	72	20	0	0	0	0	0	0	4	1	0	0	0	0	0	0	0	0	0	4	0	82	5964.75	0.9	3.45	1.04	0.98	7	17	60.8	36.7	4.53	0.68	4	1.54	2.26	108	207	4.35	2.39	1.38	0.18	0.38	0.02	55	31.7	4.2	8.7
574	0	24	20	0	0	4	2	4	2	5	2	0	0	0	1	0	0	0	1	1	7	0	70	9453.79	1.2	2.79	7.19	1.07	11	16	57.8	35.1	4.77	1.25	4.36	1.14	2.93	76	151	5.07	2.51	1.82	0.24	0.48	0.02	49.4	35.9	4.8	9.5
575	0	72	20	0	0	4	2	3	2	5	2	0	0	1	1	0	0	0	0	0	8	0	65	8205.83	1.1	4.16	0.37	0.97	8	14	66.4	40.7	6.46	2.25	5.46	1.13	3.55	95	190	5.85	4.11	1.12	0.42	0.18	0.02	70.1	19.2	7.2	3.2
576	0	12	20	0	0	1	1	2	1	7	2	0	0	0	1	0	0	0	0	1	7	0	81	6485.94	1.4	2.7	0.45	1.08	24	36	68.2	40.8	4.72	1.23	6.61	1.6	4.13	148	209	3.27	1.92	1.03	0.22	0.08	0.02	58.7	31.6	6.8	2.4
577	1	3.5	20	0	0	26	16	5	4	4	3	0	0	0	0	1	0	0	2	0	12	1	73	72824.3	0.2	2.19	0.45	1.11	25	29	60.4	38.5	8.27	0.63	3.75	1.69	1.68	82	196	8.06	6.95	0.79	0.31	0.01	0	86.3	9.8	3.8	0.1
578	1	19	20	0	0	0	0	1	1	5	2	0	0	1	1	0	0	0	1	0	8	1	65	8606.41	0.9	2.68	0.35	1.04	12	16	69.1	47.8	6.26	0.81	2.8	0.88	1.92	74	150	6.89	4.68	1.35	0.48	0.34	0.04	67.9	19.7	7	4.9
579	0	72	20	0	0	5	5	3	3	7	1	0	0	1	0	0	0	0	0	0	8	0	79	8252.1	14.7	4.46	0.67	0.97	14	20	65.9	38.3	4.4	2.13	6.52	1.68	3.72	98	171	9.76	6.54	2.38	0.59	0.22	0.03	67	24.4	6	2.3
580	0	8	20	0	0	0	0	1	1	5	5	0	1	0	1	0	0	0	0	1	6	1	67	6344.31	2.3	2.85	1.06	1.13	27	32	65.1	38.7	4.79	1.12	3.26	1.25	1.97	305	137	7.86	5.43	1.44	0.43	0.53	0.03	69	18.4	5.5	6.7
581	0	72	20	0	0	3	3	3	3	4	1	1	0	0	1	0	0	0	1	0	8	1	79	9389.8	1.6	3.53	0.95	1.04	9	20	60.6	35.9	4.98	1.1	3.71	1.01	2.53	42	133	7.47	5.48	1.47	0.45	0.06	0.01	73.4	19.6	6	0.8
582	0	72	20	0	0	6	4	4	3	8	1	0	0	0	1	1	1	0	0	1	10	0	72	8129.34	111.3	6.73	1.17	0.99	15	28	58.4	26.5	7.17	2.46	4.48	0.79	2.76	50	243	5.5	2.76	1.94	0.42	0.33	0.05	50.1	35.4	7.6	6
583	0	48	20	0	0	2	0	3	0	2	1	1	1	0	0	0	0	0	1	0	6	1	64	8633.32	0.6	2.89	0.24	1.07	15	21	58.7	37.3	4.44	1.14	3.7	1.1	2.12	87	155	6.15	4.4	1.22	0.32	0.2	0.01	71.6	19.8	5.2	3.2
584	0	48	20	0	0	3	2	3	3	7	1	0	0	1	1	0	0	0	0	0	6	0	82	6992.17	18.9	4.86	1.06	1.07	13	17	81.4	37.6	6.83	1.54	3.68	0.74	2.25	59	174	7.8	5.05	1.92	0.68	0.14	0.01	64.7	24.6	8.7	1.8
585	0	24	20	0	0	0	0	0	0	5	5	1	1	1	1	0	0	0	0	0	7	1	59	8067.49	0.8	2.56	0.2	1.01	14	15	58.4	39.5	6.21	1.16	3.33	1.33	1.62	63	115	4.13	2.62	1.19	0.24	0.07	0.01	63.4	28.8	5.8	1.8
586	0	19	20	0	0	3	2	2	2	2	2	0	0	0	1	0	0	0	0	0	6	0	64	8307.82	1.9	3.39	0.39	0.99	11	14	64.7	37.6	6.62	2.25	4.12	1.23	2.31	43	136	7.51	4.57	2.06	0.32	0.53	0.03	60.9	27.4	4.2	7.1
587	0	48	20	0	0	4	3	4	2	2	2	0	0	0	1	0	0	0	0	0	7	0	60	8375.04	0.8	2.85	0.55	1.09	14	16	64	36.6	5.3	1.93	3.58	1.1	1.82	43	102	4.15	2.42	1.31	0.22	0.18	0.02	58.3	31.6	5.2	4.3
588	0	18	20	0	0	2	2	2	2	4	5	0	0	0	1	0	0	0	1	0	8	1	73	7993.11	1.8	2.38	0.46	1.12	11	36	59.1	31.7	3.76	1.17	4.22	1.14	3.02	265	171	6.17	3.5	2.12	0.41	0.13	0.01	56.6	34.4	6.7	2.1
589	0	24	20	0	0	4	4	3	3	7	1	0	0	0	1	0	0	0	0	1	7	1	71	7994.85	16.4	5.45	0.4	1.06	8	14	67	36.1	4.43	0.83	2.88	0.99	1.7	43	138	8.26	6.39	1.2	0.59	0.07	0.01	77.2	14.5	7.2	0.9
590	0	72	20	0	0	1	1	3	2	4	1	0	0	0	1	0	0	0	1	0	7	0	75	9045	0.5	2.82	0.61	0.94	17	26	62.6	38.5	4.85	1.14	5.8	1.29	3.72	118	157	5.7	3.75	1.51	0.36	0.06	0.02	65.8	26.6	6.2	1
591	0	10	20	0	0	1	1	1	1	2	2	1	1	0	0	1	0	0	0	0	7	1	60	7427.65	1.4	3.47	0.65	1	6	16	51.8	29	5.04	1.82	4.08	0.99	2.31	101	173	7.8	5.04	1.98	0.43	0.33	0.02	64.7	25.4	5.5	4.2
592	0	72	20	0	0	4	1	4	2	4	1	0	0	0	1	0	0	0	0	0	8	0	83	8387.18	4.8	4.07	0.28	1.04	35	44	72.3	38.7	5.39	2.14	4.61	1.06	2.74	71	162	6.65	3.93	2.17	0.46	0.07	0.02	59.1	32.6	6.9	1.1
593	0	48	20	0	0	2	1	2	1	3	1	1	0	0	1	0	0	0	0	0	7	1	68	7739.84	0.6	2.96	0.49	1.05	9	23	64.4	34.9	4.49	0.51	3.61	1.5	1.73	40	152	4.56	2.44	1.33	0.54	0.19	0.06	53.4	29.1	11.9	4.3
594	0	9.5	20	0	0	0	0	1	0	6	5	1	1	1	1	0	0	0	0	0	5	1	55	6599.63	2.9	2.26	0.21	0.99	40	52	58.8	38.7	9.55	1.44	3.74	1.51	2.13	85	185	6.37	4.05	1.78	0.48	0.05	0.01	63.8	27.9	7.5	0.7
595	0	12	20	0	0	0	0	0	0	2	5	1	0	0	0	0	0	0	1	0	5	1	50	6314.64	1	2.59	0.28	1	13	18	62.2	37.6	4.54	2.99	5.26	1.22	3.1	118	105	5.95	3.03	2.33	0.41	0.15	0.03	50.8	39.2	6.9	2.6
596	0	24	20	0	0	9	2	5	4	7	3	0	0	0	0	1	0	1	0	0	8	1	78	11622.1	0.5	2.62	3.72	1.07	17	30	57.6	33.6	4.33	0.65	3.46	1.56	1.68	229	255	4.57	2.7	1.54	0.23	0.08	0.02	59.1	33.7	5.1	1.8
597	0	72	20	0	0	1	1	1	1	5	5	0	0	0	1	0	0	0	0	1	9	0	56	7886.63	2.2	2.26	0.13	1.05	17	13	60.5	39.1	5.64	1.43	2.62	1.15	0.97	69	174	5.93	3.78	1.74	0.3	0.1	0.01	63.7	29.4	5.1	1.6
598	0	19.5	20	0	0	8	5	4	4	4	1	0	0	0	1	0	0	0	0	0	9	0	84	9721.11	3.1	3.51	0.86	1.04	7	18	62.6	34.7	6.29	0.68	3.15	1.47	1.25	60	142	4.18	2.63	1.27	0.2	0.03	0.05	63.1	30.3	4.7	0.7
599	0	20	20	0	0	6	3	3	2	4	2	0	0	0	1	0	0	0	0	0	6	1	79	7463.49	0.6	2.82	1.08	1.02	16	20	59.3	35.2	4.42	1.08	2.91	1.3	1.35	62	156	3.68	2.63	0.43	0.23	0.37	0.02	71.6	11.7	6.1	10.1
600	1	18	20	0	0	2	1	2	1	2	2	0	0	0	1	0	0	0	0	0	7	0	67	9439.54	2.7	3.24	0.88	0.96	12	16	66.3	38	6.84	5.12	4.16	0.83	2.37	49	148	6.52	3.9	2.09	0.28	0.23	0.02	59.9	32	4.3	3.5
601	0	48	20	0	0	3	3	4	3	5	2	1	0	1	1	0	0	0	0	0	8	1	62	10116.6	1.1	2.79	0.45	0.98	15	20	71.5	45	6.76	5.53	5.24	1.11	2.44	194	113	6.85	3.7	2.61	0.37	0.15	0.02	54	38.1	5.4	2.2
602	0	6.5	20	0	0	2	1	2	1	5	2	0	0	1	1	0	0	0	0	0	5	0	61	6867.4	1.6	4.66	1	0.94	15	18	73.3	44.1	6.5	1.88	2.99	1.24	1.31	62	186	5.78	3.92	1.55	0.26	0.03	0.02	67.9	26.9	4.5	0.4
603	0	24	20	0	0	3	1	1	1	4	2	0	0	0	0	0	0	0	0	0	7	0	76	8730.95	1	3.26	0.28	0.98	7	15	60.8	39.3	4.27	1.15	3.74	1.26	2.11	38	129	4.14	2.47	1.37	0.19	0.09	0.02	59.6	33.1	4.5	2.2
604	0	17	20	0	0	6	5	5	4	11	3	0	0	1	1	1	0	0	0	1	8	1	80	9879.87	78.4	3.71	5.25	1.17	5	19	65	38.4	9.5	0.77	3.52	1.29	2.22	123	229	10.97	9.31	0.9	0.7	0.05	0.01	84.8	8.2	6.4	0.5
605	0	48	20	0	0	2	0	2	1	6	2	1	0	1	1	0	0	0	0	0	6	1	39	7409.54	2.2	2.96	0.24	0.99	27	24	61.2	37	11.75	3.57	3.26	0.98	1.23	57	169	9.3	5.22	3.4	0.56	0.11	0.01	56.1	36.6	6	1.2
606	1	5	20	0	0	11	0	4	0	3	2	0	0	0	1	0	0	0	0	0	5	0	50	7867.57	3.6	3.45	0.51	1.03	20	19	69.7	39.7	4.85	5.06	4.79	0.82	2.27	47	204	8.74	6.58	1.7	0.38	0.05	0.03	75.4	19.4	4.3	0.6
607	0	24	20	0	0	3	2	3	1	5	1	0	0	0	0	0	0	0	0	1	6	1	64	8139.34	0.6	3.54	0.42	1.05	12	18	56.9	35.8	4.52	0.92	4.23	1.48	2.34	193	182	4.92	2.97	1.48	0.39	0.07	0.01	60.5	30.1	7.8	1.4
608	0	4	20	0	0	4	3	3	2	6	5	0	0	0	1	0	0	0	0	1	4	1	60	5604.09	0.8	2.59	0.18	1.02	30	31	67.7	42.3	4.94	1.62	4.29	0.98	2.64	126	196	7.57	4.21	2.44	0.58	0.28	0.06	55.7	32.1	7.7	3.7
609	0	18.5	11	1	0	1	1	1	1	5	2	0	0	0	1	0	0	0	0	1	7	0	57	9872.55	5.1	2.96	0.3	0.96	15	17	61	37.2	5.58	1.16	4.66	1.22	2.84	88	197	6.49	4.72	1.13	0.31	0.31	0.02	72.7	17.4	4.8	4.8
610	0	14	6	1	0	8	5	3	3	7	1	0	0	1	0	0	0	0	0	0	13	0	76	19203.9	5	3.06	1.57	1.05	13	28	65.4	40.1	5.42	2.11	3.12	1.25	1.02	92	279	7.67	5.06	1.9	0.56	0.13	0.02	66	24.8	7.3	1.7
611	0	14	5	1	0	3	1	2	1	8	5	0	0	1	0	1	0	0	0	1	6	0	63	9120.95	2.6	3.87	0.73	1.04	7	18	63.3	39.2	5.21	0.86	3.18	1.52	1.38	79	225	3.91	2.19	1.46	0.19	0.05	0.02	56	37.5	4.8	1.3
612	0	24	14	1	0	7	5	4	3	2	5	0	0	0	0	0	0	0	1	0	7	1	64	9400.22	0.2	2.32	0.22	1.01	11	14	64.1	41.4	5.58	3.17	3.53	0.93	1.81	109	158	4.5	3	1.19	0.24	0.06	0.01	66.7	26.5	5.3	1.3
613	0	12	3	1	0	4	4	2	2	7	2	0	0	0	0	0	0	0	0	1	6	1	72	8009.18	5.8	3.39	0.46	1.11	7	15	59.3	34.5	4.29	0.95	3.92	1	2.38	47	146	4.27	2.52	1.08	0.23	0.39	0.05	59.1	25.2	5.5	9.1
614	0	39	3	1	0	2	2	1	1	7	1	0	0	1	1	0	0	0	0	0	8	1	76	8461.51	12	3.71	0.49	1.05	30	27	68.9	38.7	7.51	2.94	4.69	0.7	2.85	107	196	6.12	3.39	2.11	0.43	0.17	0.02	55.4	34.5	7	2.8
615	0	72	17	1	0	1	1	2	1	5	1	0	0	0	0	0	0	0	1	1	8	1	62	9985.48	0.9	2.88	0.37	1.08	11	17	76.3	42.7	5.34	1.26	3.9	1.12	2.23	47	130	4.29	2.41	1.53	0.24	0.09	0.02	56.2	35.7	5.6	2
616	0	72	10	1	0	2	1	1	1	5	5	0	0	1	1	0	0	0	1	0	6	1	63	10318	2.8	3.92	0.27	1	11	18	72.3	39.4	8.16	1.04	2.72	1.09	1.26	70	158	6.18	3.97	1.73	0.3	0.14	0.04	64.2	28	4.8	2.3
617	0	48	4	1	0	0	0	1	1	3	1	0	1	0	1	0	0	0	1	0	6	1	60	7224.45	1.7	4.12	0.55	0.96	10	18	50.9	30.3	5.51	1.27	3.61	0.86	2.1	136	238	8.4	5.5	2.3	0.3	0.24	0.06	4.75	138	0.41	87.1
618	0	5	15	1	0	5	3	2	2	10	1	0	0	1	1	0	0	0	1	1	8	0	90	9358.49	20.5	4.6	0.66	0.99	14	14	65.7	37	7.49	2.05	4.59	1.22	2.48	124	196	6.12	4.16	1.32	0.49	0.12	0.03	67.8	21.5	8.1	2
619	0	23.5	3	1	0	3	3	1	1	3	2	0	1	0	1	0	0	0	0	0	8	1	63	10442.8	2	2.9	0.76	1.08	39	34	67.5	36.8	5.16	1.73	4.03	1.44	1.99	77	199	4.47	2.85	1.04	0.5	0.07	0.01	63.9	23.3	11.2	1.5
620	0	72	1	1	0	4	4	3	3	2	1	0	0	0	1	0	0	0	1	0	9	1	70	12216.7	1.6	3.38	0.42	0.92	12	18	64.8	38.8	4.81	1.66	4.67	1.26	2.68	147	148	6.92	4.53	1.81	0.45	0.12	0.01	65.4	26.2	6.4	1.8
621	0	2.5	6	1	0	17	13	5	5	6	3	0	0	0	1	1	0	0	0	1	12	0	53	75304.5	4.5	2.86	1.21	1.23	19	29	71.9	36.1	5.57	0.86	3.05	1.37	1.2	89	278	10.9	9.46	0.76	0.55	0.12	0.01	86.8	7	5	1.1
622	0	72	1	1	0	2	2	1	1	4	5	0	0	0	1	0	0	0	0	0	7	1	83	8477.88	0.8	3.16	0.91	1.21	21	24	68.5	39.4	5.38	1.75	3.65	1.11	1.93	39	413	11.66	9.57	0.9	0.63	0.47	0.09	82.1	7.7	5.4	4
623	0	20	5	1	0	2	2	3	3	8	1	0	0	1	1	0	0	0	0	1	10	1	56	12504.6	5.8	3.85	0.36	1.02	19	18	69	43.5	5.71	2.62	5.18	1.2	2.79	34	172	6.76	5.38	0.93	0.35	0.08	0.02	79.7	13.7	5.2	1.2
624	0	48	6	1	0	2	2	1	1	6	1	1	0	1	1	0	0	0	1	0	6	1	61	8272.66	2.3	2.89	0.42	1.02	25	25	64.2	38.8	9.33	1.7	3.76	1.02	2.26	129	278	6.35	3.12	2.67	0.41	0.12	0.03	49.2	42.2	6.4	1.8
625	0	10	12	1	0	3	3	4	2	5	1	0	1	0	0	0	0	0	0	1	4	1	62	2928.57	2.2	2.54	0.18	1	36	21	63.6	37.6	4.69	1.09	3.54	1.18	1.68	80	132	5.15	2.8	1.82	0.35	0.16	0.02	54.4	35.2	6.9	3
626	0	5.5	4	1	0	4	2	4	4	10	1	1	1	1	1	1	0	0	2	1	9	1	76	10455.5	4.6	3.62	1.54	1.04	33	26	59.9	35.6	4.47	0.9	3.51	1.16	1.8	91	215	13.05	10.24	2.22	0.49	0.05	0.05	78.4	17	3.8	0.4
627	0	20	3	1	0	3	1	3	2	2	2	1	1	0	1	0	0	0	0	0	7	1	48	8480.05	1.9	3.36	0.39	0.83	9	21	62.5	36.7	4.98	2.66	5.62	1.33	3.19	78	217	7.06	4.38	2.09	0.35	0.21	0.03	62.1	29.5	4.9	3
628	0	11	4	1	0	2	1	2	2	5	5	0	0	0	1	0	0	0	1	1	9	1	68	7256.18	0.6	2.97	0.2	1.16	22	22	63	40	4.74	0.62	2.81	1.3	1.14	64	157	3.88	2.52	0.67	0.43	0.25	0.01	64.9	17.2	11	6.5
629	0	72	1	1	0	3	2	1	1	5	1	0	0	1	1	0	0	0	1	0	10	1	68	12672.8	6.4	4.33	0.44	0.93	37	47	66.5	40.9	6.75	1.67	3.51	1.05	1.9	61	215	7.88	5.87	1.26	0.59	0.12	0.04	74.4	16	7.5	1.6
630	0	72	10	1	0	2	2	3	3	7	1	0	0	0	1	0	0	0	1	1	7	1	81	9378.54	0.3	3.99	1.06	0.93	26	40	66.1	40.4	5.35	0.81	3.27	1.62	1.24	130	254	5.45	2.96	0.68	0.4	1.36	0.05	54.3	12.5	7.4	24.9
631	0	48	7	1	0	1	0	3	3	8	1	0	0	1	1	0	0	0	2	1	8	0	52	9691.91	4.3	3.55	0.21	0.89	15	19	69.8	39.6	5.78	1.61	4.56	1.09	2.83	41	185	7.34	5	1.96	0.29	0.07	0.02	68.1	26.8	3.9	1
632	0	24	10	1	0	2	2	1	1	5	2	0	0	0	0	1	0	0	0	1	7	1	56	10024.9	2	3.08	0.23	1.04	22	16	69.8	40.6	4.16	2.17	3.22	0.86	1.68	87	229	9.44	6.35	2.19	0.79	0.09	0.02	67.2	23.2	8.4	0.9
633	0	15	13	1	0	0	3	0	3	3	2	0	0	0	1	0	0	0	0	0	11	0	67	12337.8	7.8	3.61	0.37	0.93	26	24	70.7	42.7	5.38	2.51	4.42	1.28	2.28	129	238	8.59	5.58	2.43	0.44	0.11	0.03	64.9	28.3	5.1	1.3
634	0	17	21	1	0	5	1	4	3	7	1	0	0	0	1	0	0	0	0	1	8	0	85	11100.5	0.6	3.03	1.63	1.04	11	21	59.6	34.5	4.53	0.86	2.67	1.27	1.04	60	161	4.69	2.86	1.12	0.44	0.21	0.06	61	24	9.3	4.5
635	0	48	10	1	0	0	0	1	1	4	2	1	0	0	1	0	0	0	0	0	7	1	81	8801.58	2.6	2.96	1.21	1.06	13	26	65.9	40.8	4.57	0.75	4.1	1.06	2.43	65	161	7.47	4.01	2.3	0.37	0.76	0.03	53.6	30.8	5	10.2
636	0	24	19	1	0	5	5	4	4	4	1	1	1	0	1	0	0	0	1	0	8	1	79	9734.21	2.3	2.87	1	0.97	7	15	62	34.7	5.01	1.05	4.35	1.78	1.92	52	186	6.62	5.08	1.03	0.36	0.13	0.02	76.8	15.6	5.5	1.9
637	0	24	21	1	0	0	4	5	4	5	1	1	0	0	1	0	0	0	1	1	9	1	60	10854.9	0.6	2.78	0.2	1.1	12	20	64.7	35.7	5.11	1.03	3.86	1.25	2.27	145	164	9.24	6.8	1.52	0.47	0.43	0.02	73.5	16.4	5.1	4.7
638	0	24	9	1	0	0	0	0	0	5	1	0	0	1	1	0	0	0	0	0	7	1	68	8194.33	7.1	3.99	0.41	1.02	19	19	70.6	40	6.41	3	5.41	1.19	2.97	59	159	5.49	3.28	1.83	0.32	0.04	0.02	59.7	33.3	5.9	0.8
639	0	11	3	1	0	2	1	2	2	8	5	0	0	0	1	0	1	0	0	1	7	1	76	7265.96	10.5	3.87	0.64	1.03	10	15	59.4	34.3	5.4	0.64	2.97	1.04	1.58	122	180	5.2	3.5	0.95	0.48	0.24	0.03	67.3	18.3	9.3	4.6
640	0	72	1	1	0	0	0	1	1	6	5	0	0	1	1	0	0	0	0	0	6	1	58	8052.75	2.7	3.52	0.27	0.93	17	17	67.7	37.9	6.09	1.19	4.99	1.27	3.07	62	142	6.31	4.18	1.73	0.3	0.07	0.03	66.4	27.4	4.7	1.1
641	0	7	1	1	0	0	0	0	0	4	2	1	0	0	0	0	0	0	0	0	5	1	72	6817.39	1.8	3.33	0.29	1.04	19	23	69.6	39.4	6.75	0.68	3.24	1.04	1.69	64	163	7.24	4.94	1.62	0.57	0.1	0.01	68.2	22.4	7.9	1.4
642	0	24	8	1	0	0	0	1	1	2	1	0	0	0	0	0	0	0	0	0	6	1	69	8543.72	1.9	2.7	0.18	1.01	14	15	61.5	36.9	5.62	1.45	5.03	1.31	3.15	83	144	4.85	2.68	1.52	0.45	0.17	0.03	55.4	31.4	9.2	3.5
643	0	20	4	1	0	3	2	4	2	8	5	0	1	1	1	0	1	0	0	0	8	1	77	11007.6	2.2	3.1	0.52	1.02	51	42	64.1	40.1	6.66	0.51	2.37	1.21	0.94	78	179	4.58	2.81	1.11	0.38	0.25	0.03	61.3	24.2	8.3	5.4
644	0	48	11	1	0	0	0	0	0	7	1	0	0	1	1	0	0	0	0	0	7	1	79	7529.77	1	3.24	0.31	13.1	36	29	65.8	36.3	8.22	0.57	2.51	1.02	1.14	130	198	8.16	5.01	1.81	0.55	0.71	0.08	61.4	22.1	6.8	8.7
645	0	18	7	1	0	7	0	4	1	4	5	0	0	0	1	0	0	0	0	0	8	0	86	7577.78	2.7	3.3	0.59	1.05	10	23	66.6	40.3	5.25	0.85	5.17	2	2.55	146	299	5.17	3.78	0.99	0.31	0.06	0.03	73.4	19.1	5.9	1.1
646	0	15	1	1	0	0	0	4	3	6	1	1	0	1	1	0	0	0	0	0	17	1	65	18036.3	3.5	3.3	0.37	1.03	16	15	65	36.1	5.85	1.39	5.15	1.34	2.94	61	172	7.11	3.99	1.79	0.63	0.6	0.1	56.1	25.2	8.9	8.4
647	0	48	5	1	0	9	6	4	3	7	1	1	0	1	1	0	0	0	1	0	7	1	73	9542.36	1.1	3.51	0.33	1.02	17	19	68.5	38.1	7.71	1.75	4.28	0.83	2.55	41	139	5.77	3.52	1.64	0.41	0.17	0.03	60.9	28.4	7.1	3
648	0	18	12	1	0	13	12	5	4	6	3	1	1	0	1	1	0	1	0	0	11	1	64	15763.2	19.3	3.81	2.56	1.01	20	45	55.1	32.7	5.94	0.97	3.97	1.48	1.94	721	380	7.41	5.94	0.82	0.63	0.01	0.01	80.1	11	8.5	0.2
649	0	48	19	1	0	5	3	3	3	8	1	0	0	1	1	0	0	0	1	1	11	1	61	16255.1	143	6.14	0.51	1.1	10	12	61.7	31.6	8.25	1.68	4.16	1.05	2.14	40	143	10.33	8.32	1.1	0.56	0.32	0.03	80.5	10.7	5.4	3.1
650	0	72	6	1	0	1	1	1	1	7	1	1	1	1	0	0	0	0	1	0	10	1	78	9533.79	3.8	3.55	0.53	0.99	74	67	58.9	35.3	4.83	1.29	3.42	1.17	1.74	69	226	7.51	4.5	1.72	0.5	0.75	0.04	60	22.9	6.6	10
651	0	38	5	1	0	4	3	3	2	5	1	0	0	1	1	0	0	0	1	0	6	1	68	7234.09	7.3	3.83	0.12	0.95	25	21	69.5	41.8	11.33	5.54	4.66	0.75	2.14	82	152	6.54	4.23	1.75	0.4	0.14	0.02	64.7	26.8	6.1	2.1
652	0	15	3	1	0	1	1	1	1	5	2	0	1	1	1	0	0	0	0	0	8	1	57	7786.33	0.7	3.03	0.1	0.96	11	29	68.6	40.7	9.38	2.86	4.58	0.91	2.53	52	173	7.34	5.19	1.46	0.51	0.15	0.03	70.9	19.8	6.9	2
653	0	6	3	1	0	5	3	4	3	10	4	0	0	1	1	0	0	0	2	1	9	0	86	7658.51	1.6	3.4	0.6	0.93	9	15	62	38.8	5.97	0.98	4.79	1.75	2.27	33	162	7.95	5.3	1.77	0.57	0.26	0.05	66.8	22.3	7.1	3.2
654	0	48	1	1	0	9	3	4	3	11	1	0	0	1	1	0	1	0	1	1	8	0	74	7751.87	1.9	3.68	0.79	1.01	11	17	75.1	38	5.27	1.33	8.27	1.09	5.87	41	151	5.27	3.07	1.73	0.37	0.08	0.02	58.3	32.7	7.1	1.6
655	0	9	3	1	0	7	4	4	3	7	1	0	0	0	1	0	0	0	1	1	7	1	73	6971.03	75.1	4.59	1.41	1.09	22	25	62.5	36.9	4.72	0.61	4.77	1.19	3.13	77	182	5.18	3.07	1.56	0.22	0.3	0.03	59.3	30.1	4.2	5.8
656	0	24	1	1	0	5	3	2	2	4	1	1	1	0	1	0	0	0	1	0	8	1	80	10769.1	11.6	4.09	0.8	1	30	36	58.4	38.1	5.35	2.33	4.51	1.65	2.22	34	166	5.15	3.35	1.4	0.32	0.05	0.03	64.9	27.2	6.3	1.1
657	0	48	10	1	0	4	4	2	2	5	2	0	1	0	1	0	0	0	0	1	3	1	53	3573.98	2.2	3.02	0.42	0.97	49	25	69.4	42.9	5.42	1.19	3.25	1.37	1.51	51	187	6.15	4.13	1.56	0.42	0.02	0.02	67.2	25.4	6.8	0.3
658	0	21	17	1	0	8	5	5	3	2	1	1	0	0	0	0	0	0	1	0	10	1	66	13356.7	1.5	3.68	0.88	1.07	29	24	64.6	38.8	5.12	1.6	4.6	0.91	3.05	75	163	7.36	4.72	1.75	0.68	0.19	0.02	64.2	23.8	9.2	2.6
659	0	48	8	1	0	0	0	4	2	5	3	0	0	0	0	1	1	0	0	0	7	0	86	9176.64	2.8	4.49	0.45	0.94	9	24	63.1	37.9	5.38	2.45	3.84	1.03	2.15	146	178	4.33	2.84	1.06	0.35	0.06	0.02	65.3	24.6	8	1.5
660	0	72	3	1	0	0	0	1	1	5	1	0	0	0	1	0	0	0	0	1	8	0	61	7836.63	4	3.55	0.32	0.96	20	34	77.9	46.5	6.25	2.4	3.73	0.91	1.98	82	153	7.59	4.79	2.16	0.45	0.08	0.11	63.1	28.5	5.9	1.1
661	0	72	8	1	0	0	0	0	0	3	2	0	0	0	1	0	0	0	1	0	8	0	62	7486.26	14.1	6.08	0.61	1	12	14	64.5	38.4	4.7	1.68	4.57	1	2.77	67	172	7	4.97	1.5	0.43	0.05	0.05	71	21.4	6.1	0.8
662	0	24.5	3	1	0	4	0	2	1	7	2	0	0	1	0	0	0	0	0	0	21	1	77	15211.6	23	2.77	0.45	0.93	29	35	63.2	38.9	4.45	1.46	5.17	1.25	3.16	52	147	4.98	2.73	1.63	0.39	0.22	0.01	54.8	32.7	7.8	4.5
663	0	48	1	1	0	18	18	5	5	6	4	0	0	0	0	0	0	0	0	1	13	0	47	12637.5	3.3	3.93	1.64	0.97	33	23	63.9	34.7	6.21	1.16	4.07	1.75	1.75	55	442	9.97	7.49	1.12	0.74	0.57	0.05	75.1	11.2	7.5	5.7
664	1	24	8	1	0	4	3	3	2	2	1	1	0	0	1	0	0	0	0	0	8	1	66	9296.22	7.9	2.77	0.27	1.12	10	12	61.7	36.4	4.63	0.89	2.48	0.75	1.43	61	133	5.04	3.51	1.02	0.39	0.11	0.01	69.8	20.1	7.7	2.2
665	0	24	10	1	0	1	1	1	1	3	1	1	0	0	0	0	1	0	1	0	8	1	67	7176.33	3.1	3.17	0.37	0.99	22	22	58.4	35.9	5.01	0.46	2.8	1.05	1.39	70	156	8.74	5.66	2.01	0.75	0.3	0.02	64.6	23	8.6	3.5
666	1	4	1	1	0	19	19	5	5	5	3	0	0	0	0	1	1	0	0	0	10	0	81	20973.6	13.4	2.4	9.23	1.09	15	24	57.3	36.7	5.47	1	3.52	1.13	1.92	90	158	10.05	8.08	1.32	0.64	0	0.01	80.4	13.1	6.4	0
667	0	24	8	1	0	0	0	0	0	7	1	0	0	0	1	0	0	0	0	1	3	1	73	5623.06	0.7	3.08	0.27	0.95	5	20	62.3	36.6	4.83	0.97	3.84	1.26	2.36	92	174	4.36	3.2	0.74	0.33	0.08	0.01	73.3	16.9	7.7	1.8
668	0	3	10	1	0	1	2	1	2	6	2	0	0	1	1	0	0	0	0	0	10	0	63	9448.92	1	2.73	0.24	1.03	6	12	68.3	39.8	7.14	1.37	3.66	1.06	1.92	31	125	5.72	3.43	1.67	0.49	0.11	0.02	60	29.2	8.5	2
669	0	72	4	1	0	6	6	3	3	2	2	0	0	0	0	0	0	0	0	0	8	1	52	8813.69	0.4	2.83	0.39	1.03	30	22	63	40.5	5.24	2.28	2.92	0.83	1.44	61	151	4.85	2.82	1.46	0.39	0.15	0.03	58.3	30.1	8.1	3
670	0	16	2	1	0	1	1	2	1	5	1	1	0	0	1	0	0	0	0	1	11	1	66	9764.8	1.2	2.52	0.36	1.1	24	23	68.5	39.5	5.19	1.59	4.93	1.15	3.01	128	185	8.17	6.35	1.14	0.43	0.22	0.03	77.8	13.9	5.3	2.7
671	0	6.5	4	1	0	6	2	3	3	3	1	0	0	0	1	0	0	0	0	0	7	1	68	7960.34	1.5	3.01	2.81	1.1	23	36	64.6	35	5.37	0.97	4.5	1.37	2.45	290	191	6.37	4.65	1.16	0.41	0.11	0.04	73	18.1	6.4	1.8
672	0	17	10	1	0	7	5	4	3	8	5	1	0	0	1	0	0	0	0	1	6	1	83	6791.66	2.6	3.15	0.36	1	18	29	72.3	38.8	4.89	1.93	5.13	1.02	3.16	77	153	7.4	5.07	1.69	0.52	0.09	0.03	68.5	22.9	7	1.2
673	1	26	14	1	0	3	3	4	3	10	5	0	0	1	1	0	0	0	1	1	4	1	75	5797.32	2.2	2.99	0.48	1.12	12	10	60	36.8	6.98	1.18	3.34	1	1.72	75	174	5.92	3.8	1.21	0.53	0.37	0.01	64.2	20.4	9	6.2
674	0	48	9	1	0	13	7	5	4	2	1	0	1	0	0	0	0	0	0	0	9	0	66	12270.9	6	2.34	3.61	1.06	11	18	61	36.3	5.41	0.94	4.12	1.58	2.53	56	170	7.28	5.09	1.56	0.54	0.06	0.03	70	21.4	7.4	0.8
675	0	72	4	1	0	2	2	2	1	7	5	1	0	0	1	0	0	0	1	1	7	1	86	7215.48	5.6	3.15	1.65	1.1	13	22	64.1	37.2	4.53	0.92	3.76	1.23	2.15	100	163	9.23	5.11	2.63	0.74	0.69	0.06	55.2	28.5	8.1	7.5
676	0	21	5	1	0	8	7	4	4	5	1	0	0	1	0	0	0	0	1	0	9	0	49	9704.28	2.4	3.39	0.21	1.03	42	42	71.3	43	9.27	1.68	4.69	1.24	2.9	40	159	5.89	3.81	1.53	0.28	0.23	0.04	64.5	26	4.7	4
677	0	48	4	1	0	8	6	4	4	10	5	0	0	1	1	0	1	0	0	1	8	0	63	9230.25	10.5	2.83	0.45	0.96	51	61	57.1	35.4	5.6	2.25	4.78	1.17	3.13	33	226	4.07	2.55	1.19	0.24	0.08	0.01	62.5	29.2	6	2
678	0	72	3	1	0	0	0	1	1	2	2	0	0	0	1	0	0	0	0	0	6	0	51	7190.54	5.5	3.67	0.21	0.91	18	20	71.6	45.5	4.51	1.17	3.9	1.35	2.03	62	204	5.25	3.7	1.21	0.26	0.06	0.02	70.6	23	4.9	1.2
679	0	72	11	1	0	2	2	2	1	2	3	0	0	0	0	1	0	0	0	0	7	1	68	7907.01	0.6	2.39	2.94	1.1	19	18	61.6	38	5.61	0.74	3.71	1.33	1.82	57	194	3.71	2.4	0.96	0.27	0.06	0.02	64.7	26	7.2	1.5
680	0	4	1	1	0	7	1	4	1	8	4	0	0	1	1	0	0	0	0	1	9	1	47	10671.8	8.8	4.58	0.42	1.05	32	28	71.3	37	6.1	1.78	4.33	0.95	2.96	369	207	9.68	6.54	2.41	0.45	0.27	0.01	67.5	24.9	4.7	2.8
681	0	24	1	1	0	4	2	4	2	9	1	0	0	1	1	0	0	0	1	1	8	0	59	9906.63	2.1	3.39	0.27	0.93	17	21	59.9	38.5	9.81	1.64	4.13	1.08	2.71	89	230	7.21	5.35	1.31	0.39	0.14	0.02	74.3	18.1	5.4	1.9
682	0	20.5	1	1	0	4	0	4	0	8	3	0	0	0	1	0	0	0	1	1	7	1	81	9459.73	5.3	3.63	2.68	1.1	14	27	68.6	38.4	7.66	0.76	3.17	1.19	1.56	183	270	8.85	6.43	1.55	0.74	0.1	0.03	72.7	17.5	8.3	1.1
683	0	20	13	1	0	5	5	4	4	10	5	1	0	1	1	0	1	0	0	1	7	1	62	6692.6	76.5	7.09	0.87	1.02	3	10	44.1	21.4	4.9	2.22	7.06	1.31	5.05	42	230	9.52	6.78	2.06	0.56	0.09	0.03	71.4	21.6	5.8	0.9
684	0	3.5	1	1	0	14	11	5	4	2	3	0	0	0	1	1	0	0	2	0	10	1	69	83077.3	6.1	2.25	0.45	1.16	10	23	57.4	32.2	6.01	0.81	3.3	1.47	1.78	79	162	12.48	10.34	1.48	0.64	0.01	0.01	82.9	11.8	5.1	0.1
685	0	24	5	1	0	4	1	4	1	5	3	1	0	0	0	1	0	0	0	1	8	1	65	12060.1	2.2	3.85	0.47	1.18	16	23	57.9	36.8	4.64	0.81	2.51	1.05	1.21	109	246	5.45	3.56	1.38	0.4	0.07	0.04	65.4	25.3	7.4	1.2
686	0	24	1	1	0	2	2	2	2	7	3	1	0	0	1	1	0	1	0	0	5	1	86	9125.98	71.4	4.74	0.54	1.11	31	47	81.6	43.6	7.14	1.1	4.8	1.59	2.31	157	435	11.33	10.01	0.68	0.62	0.01	0.01	88.4	6	5.4	0.1
687	1	4.5	1	1	0	12	12	4	4	3	1	0	1	0	1	0	0	0	0	0	7	1	46	54368.1	6.3	3.32	1.04	1.03	13	16	61.3	39.4	4.84	1.24	3.56	1.16	1.82	80	196	11.81	9.79	1.42	0.53	0.05	0.02	82.9	12	4.5	0.4
688	0	6	6	1	0	1	1	2	1	7	4	0	0	1	1	0	0	0	1	0	7	0	83	8472.12	48.9	5.76	0.94	1.02	17	24	68.9	37.1	6.45	2.56	3.08	0.9	1.47	61	176	7.41	4.62	2.12	0.52	0.12	0.03	62.5	28.5	7.1	1.6
689	0	48	1	1	0	4	2	4	2	7	3	0	0	0	1	1	0	0	0	1	6	0	81	4893.47	0.7	3.96	0.24	1.62	12	22	70.9	40.8	5.49	1.18	3.71	1.18	2.09	58	154	4.28	2.65	1.23	0.24	0.12	0.04	61.8	28.8	5.7	2.7
690	0	48	6	1	0	3	1	2	1	6	2	0	0	1	1	0	0	0	0	0	9	0	63	9833.9	0.7	2.78	0.18	1	42	23	62.2	38.8	9.3	2.64	4.5	0.98	2.54	55	145	7.35	5.03	1.79	0.38	0.1	0.05	68.4	24.4	5.2	1.4
691	0	48	4	1	0	5	4	4	4	7	4	1	1	0	0	0	0	0	1	1	8	1	71	11372.2	0.8	3.21	0.21	1.06	12	19	58.1	33.5	5.27	1.46	5.48	1.03	3.58	58	126	5.23	3.21	1.52	0.36	0.12	0.02	61.6	29	6.8	2.2
692	0	7.5	11	1	0	2	2	2	1	4	2	1	1	0	0	0	0	0	0	0	8	1	73	8586.46	4.3	3.48	0.96	1.06	13	21	66.7	35.7	4.65	0.8	4.25	1.18	2.74	77	164	7.05	5.31	1.23	0.46	0.04	0.01	75.2	17.5	6.5	0.6
693	0	72	5	1	0	5	3	4	4	2	5	1	0	0	0	0	0	0	0	0	9	1	49	7648.81	4.7	3.9	0.8	1.02	20	21	64	37	5.04	0.89	3.32	0.92	2.03	175	213	7.83	4.31	2.5	0.49	0.44	0.09	55	32	6.3	5.6
694	0	72	17	1	1	3	1	4	4	7	5	0	0	0	1	0	0	0	0	1	10	1	75	10405	54.5	4.51	0.53	1.12	15	13	54.8	34.6	6.54	0.87	1.85	0.82	0.78	39	137	5.58	4.65	0.54	0.27	0.1	0.02	83.4	9.7	4.9	1.7
695	0	9	2	1	1	16	16	5	5	4	1	0	0	0	0	0	0	0	0	0	11	0	80	17137.3	2.2	2.65	1.13	1.02	22	68	57.6	32.7	6.34	1.31	5.33	1.38	3.5	2893	464	6.89	5.12	0.91	0.68	0.15	0.03	74.3	13.2	9.9	2.2
696	0	17	9	1	1	3	3	2	2	7	1	0	0	0	0	0	0	0	1	1	6	1	77	5879.78	0.5	2.18	1.17	1.04	28	37	57.7	33.3	5.04	0.59	2.98	1.38	1.15	52	155	4.57	2.53	1.51	0.39	0.12	0.02	55.4	33.2	8.5	2.6
697	0	48	5	1	1	4	2	4	4	4	1	0	0	0	0	0	0	0	0	0	6	1	76	9177.41	1.9	3.39	1	1.02	12	24	71.5	38.1	4.59	0.33	4.36	1.78	1.97	163	184	6.22	3.73	1.13	0.51	0.76	0.09	59.9	18.2	8.2	12.2
698	0	24	10	1	1	1	0	1	0	5	5	0	0	1	1	0	0	0	0	0	8	0	58	9433.68	0.7	2.45	0.33	1.08	27	18	61.6	38.6	19.72	2.52	3.03	0.69	1.5	68	163	4.93	3.05	1.41	0.26	0.18	0.03	61.9	28.5	5.3	3.6
699	0	24	5	1	1	4	8	3	4	8	1	0	0	1	1	0	0	0	1	1	9	0	62	10532.9	5	4.33	0.56	0.94	25	23	66.8	36.7	5.59	2.59	2.94	0.91	1.32	65	176	5.82	2.96	2.4	0.35	0.09	0.02	50.9	41.2	6	1.6
700	0	20	4	1	1	3	2	3	3	7	3	0	0	1	1	1	0	0	0	0	6	0	81	8676.37	12.6	3.22	0.68	1.06	11	18	65.7	37	10.72	2.74	3.01	0.79	1.47	57	195	11.2	8.54	2.01	0.58	0.03	0.04	76.1	18	5.2	0.3
701	0	72	3	1	1	1	1	3	4	2	1	0	1	0	0	0	0	0	2	0	14	1	67	15412.1	2.2	5.23	0.7	0.92	17	24	70.9	36.8	6.16	1.11	4.32	1.4	2.45	57	209	5.82	3.57	1.8	0.3	0.13	0.02	61.4	31	5.1	2.2
702	0	6	9	1	1	20	13	5	5	3	3	0	0	0	1	1	1	0	0	0	10	1	61	75666.6	6	2.32	5.34	1.08	10	17	76.7	38.5	5.33	1.16	4.63	1.69	2.33	59	203	9.67	8.27	0.66	0.56	0.14	0.04	85.6	6.8	5.8	1.4
703	0	48	13	1	1	1	1	2	2	5	1	0	1	0	1	0	0	0	0	0	12	1	81	11971.6	5.6	4.28	0.44	0.99	13	20	67.4	38	4.93	0.83	3.58	1.1	1.89	63	200	7.7	4.65	2.52	0.44	0.07	0.02	60.4	32.7	5.7	0.9
704	0	24	1	1	1	15	0	5	1	3	1	1	1	0	0	0	0	0	0	0	1	1	67	4671.81	37.1	3.88	2.9	1.1	12	42	68.3	37.3	7.56	0.8	2.8	1.59	0.87	303	306	8.88	7.63	0.62	0.63	0	0	85.8	7	7.1	0
705	1	14.5	1	1	1	7	7	4	5	7	3	0	0	0	0	1	0	1	0	0	15	1	91	22492.2	25.5	2.87	1.28	1.19	9	19	56.2	35.3	5.41	0.63	2.7	1.35	1.05	111	204	7.76	5.91	1.26	0.33	0.21	0.05	76.1	16.2	4.3	2.8
706	0	3	1	1	1	9	11	5	5	5	5	0	0	0	1	0	0	0	0	0	10	0	86	14353.1	18.6	4.44	0.8	1.06	13	29	70	39.2	6.62	0.69	5.42	1.88	2.95	142	302	7.05	5.36	0.71	0.66	0.3	0.02	76	10.1	9.4	4.2
707	0	24	3	1	1	7	1	5	4	7	3	0	0	1	1	1	0	0	1	0	11	0	94	12012.3	5.2	4.56	1.49	0.93	19	32	66.1	29.3	7.25	1.3	2.64	0.81	1.37	58	186	7.08	4.41	1.81	0.73	0.1	0.03	62.3	25.6	10.3	1.4
708	0	72	10	1	1	5	4	4	3	4	2	0	0	0	1	0	0	0	0	0	13	1	77	11785.8	0.4	2.3	0.32	0.96	29	34	63.9	39.1	4.83	1.92	5.54	1.48	3.01	159	187	6.06	4.38	1.09	0.33	0.18	0.08	72.3	18	5.5	2.9
709	1	15	11	1	1	13	13	4	4	10	1	0	0	1	1	0	0	0	0	1	10	0	76	14473.5	2.4	1.77	0.61	0.95	16	17	69.1	42.1	9.78	4.66	6.11	1.47	3.36	61	148	8.74	6.67	1.45	0.56	0.05	0.01	76.3	16.6	6.4	0.6
710	0	20	2	1	1	17	17	5	5	4	1	1	1	0	1	0	1	0	2	0	4	1	64	7735.98	121.3	4.75	3.05	1.01	12	23	62.8	38.6	9.54	0.44	3.92	2.33	1.11	79	348	9.14	8.17	0.24	0.73	0	0	89.4	2.6	8	0
711	0	48	11	1	1	23	23	5	5	7	3	0	0	0	1	1	0	0	0	1	10	0	89	15676.6	19.4	4.07	2.22	1.06	7	25	62.8	29.8	4.87	1.31	4.21	1.03	2.38	56	211	9.13	5.95	1.88	0.57	0.65	0.08	65.3	20.5	6.2	7.1
712	0	4	5	1	1	8	8	5	5	8	1	0	0	0	1	0	0	0	0	1	2	1	95	4465.44	11.7	4.39	0.9	1.02	11	20	82.6	40.7	5.38	0.55	4.23	1.23	2.52	38	178	9.29	6.33	2.22	0.5	0.22	0.02	68.2	23.9	5.4	2.3
713	1	6.5	1	1	1	3	12	4	5	8	3	0	0	0	1	1	1	1	0	0	7	1	90	11108.8	11	4.33	0.45	1.01	8	25	64.8	35.1	5.8	2.04	4.92	1.37	2.47	254	247	6.68	4.9	1.29	0.41	0.05	0.03	73.4	19.3	6.2	0.7
714	0	48	6	1	1	6	6	5	5	5	2	0	0	0	1	0	0	0	0	1	8	1	70	7997.39	6.7	6.22	0.45	1.13	27	30	60.8	33.6	8.14	0.62	2.69	1.03	1.33	814	335	5.09	2.26	1.92	0.28	0.59	0.04	44.3	37.8	5.4	11.7
715	0	48	1	1	1	6	5	4	3	4	1	0	0	0	1	0	0	0	0	0	8	0	82	9373.55	41.3	3.62	19.51	1.05	19	53	69.5	42.2	6.5	1.11	4.87	1.58	2.61	319	724	9.8	6.92	1.63	0.7	0.51	0.04	70.5	16.7	7.2	5.2
716	0	48	7	1	1	2	1	1	1	7	2	0	0	1	0	0	0	0	0	0	8	1	90	7792.54	13	4.44	0.67	1.07	9	13	60.9	29.1	7.47	0.55	3.07	0.87	1.78	36	111	9.18	7.16	1.23	0.59	0.17	0.03	77.9	13.4	6.5	1.9
717	0	15	9	1	1	5	3	4	4	9	3	0	0	0	1	1	1	1	0	0	9	1	81	8759.18	7.9	3.44	0.89	1.19	13	21	68.9	39.7	6.42	1.29	3.51	1.25	1.77	177	277	6.82	4.31	1.9	0.56	0.03	0.02	63.2	27.9	8.2	0.4
718	0	24	0.5	1	1	4	3	1	1	5	2	0	0	0	1	0	0	0	0	0	9	0	76	8117.03	3.8	4	2.63	1.06	11	21	75.8	41.4	4.68	1.73	5.92	1.37	3.63	63	187	5.58	3.94	1.2	0.37	0.06	0.01	70.7	21.5	6.6	1
719	0	5.5	13	1	1	13	20	5	5	4	3	0	0	0	0	1	0	0	2	0	11	0	71	34123.3	10.9	2.18	0.45	1.17	19	26	60.9	38.7	6.71	0.65	3.31	1.54	1.38	130	224	8.38	5.99	1.74	0.58	0.04	0.03	71.5	20.8	6.9	0.5
720	0	6	1	1	1	14	15	5	5	10	5	0	0	1	1	0	0	0	0	1	12	0	74	60566.6	2.2	4.03	0.45	1.06	14	35	72.5	39.4	10.98	1.53	5.37	1	4.04	222	319	12.4	10.4	1.21	0.54	0.24	0.01	83.9	9.8	4.3	1.9
721	0	48	0.3	1	1	10	9	4	5	4	1	0	0	0	0	0	0	0	0	0	2	0	82	3224.62	125.7	4.18	0.96	1.11	6	24	57.9	25.6	4.12	0.74	2.87	1.33	1.01	81	240	18.29	15.46	1.99	0.77	0.05	0.02	84.5	10.9	4.2	0.3
722	0	48	1	1	1	15	14	5	5	10	5	0	0	1	1	0	0	0	0	1	7	0	81	9217.91	51.2	5.43	0.78	1.06	9	14	59.3	27.2	10.29	1.02	3.88	1.09	2	27	179	14.08	11.54	1.5	0.99	0.02	0.03	82	10.6	7	0.2
723	0	24	4	1	1	13	13	4	4	7	3	0	0	0	0	1	0	0	2	1	13	0	81	15797.5	12.7	4.48	0.93	1.11	20	54	71.3	33	4.82	1.4	4.23	0.8	2.56	28	335	10.48	8.29	1.4	0.57	0.18	0.04	79	13.4	5.5	1.7
724	0	48	1	1	1	3	2	3	2	5	1	0	0	1	1	0	0	0	0	0	8	0	47	11573.3	0.4	3.08	0.3	1.16	25	32	65	35.8	9.72	0.97	2.36	0.81	1.38	47	165	4.95	2.66	1.87	0.26	0.09	0.07	53.8	37.7	5.2	1.9
725	0	48	3	1	1	15	15	5	5	5	3	0	1	0	0	1	0	0	2	0	10	1	74	18303.3	72.9	4.62	1.66	1.11	16	43	62.1	39.9	6.76	0.51	3.69	1.59	1.98	198	344	7.1	5.97	0.51	0.59	0.01	0.02	84.1	7.2	8.3	0.2
726	1	15.5	4	1	1	20	20	5	5	11	3	0	0	1	1	1	1	0	0	1	12	0	76	16745.6	22.1	4.21	0.94	1.13	7	15	76.8	40.9	8.32	3.91	5	1.19	2.94	148	197	10.01	7.37	1.67	0.72	0.23	0.02	73.6	16.7	7.2	2.3
727	1	7.5	11	1	1	4	1	4	4	4	3	0	0	0	1	1	0	0	0	0	8	0	82	8144.32	24.6	3.09	8.3	1.23	9	16	68.8	35.2	4.89	0.97	4.22	1.06	2.3	55	153	4.89	2.69	1.68	0.48	0.03	0.01	55	34.4	9.8	0.7
728	0	48	6	1	1	4	3	2	2	5	5	0	0	1	1	0	0	0	0	0	6	0	67	6947.52	1.1	3.69	7.67	1.09	10	13	58	33.5	14.2	1.64	3.05	1.23	1.29	107	158	5.34	3.29	1.6	0.34	0.08	0.03	61.6	30	6.3	1.5
729	0	3.5	5	1	1	17	8	5	4	7	1	0	0	0	1	1	0	0	0	1	13	0	82	64443.7	10.7	4.22	0.45	1.1	9	41	56.9	33.3	3.15	0.58	5.17	1.69	2.76	299	279	3.33	2.08	0.67	0.47	0.09	0.02	62.4	20.2	14.2	2.6
730	0	17	3	1	1	15	11	5	5	10	3	0	0	0	0	1	0	1	0	1	10	1	79	18121.1	10.2	3.28	1.65	1.33	12	25	56.6	30.1	4.47	0.4	1.6	0.45	0.87	47	228	7.89	6.1	0.53	1.1	0.11	0.05	77.3	6.7	14	1.3
731	0	48	1	1	1	16	10	5	4	7	1	0	0	1	1	0	0	0	0	0	12	0	81	10970.8	22.7	1.82	20	1.23	19	37	55.8	27.2	7.22	1.56	3.45	1.47	1.36	160	450	11.28	8.67	2.05	0.35	0.19	0.02	77	18.1	3.1	1.7
732	0	24	0.6	1	1	10	10	4	4	4	1	0	0	0	1	0	0	0	0	0	2	0	91	4081.12	10.3	3.83	1.14	1.03	9	23	66.6	40	4.73	1.53	5.78	1.49	3.83	69	223	9.64	8.38	0.67	0.58	0.01	0	86.9	7	6	0.1
[truncated: 6 more columns]
